# Supplementary material for: catena-Poly[[[(triphenyl­phosphane)copper(I)]-di-μ-iodido-[(triphenyl­phosphane)copper(I)]-μ-[3,6-bis­(4-pyrid­yl)-1,2,4,5-tetra­zine]] acetonitrile disolvate]
Source: Acta Crystallogr Sect E Struct Rep Online. 2010 Oct 30;66(Pt 11):m1480. doi: 10.1107/S1600536810042807 (PMC3008982; doi:10.1107/S1600536810042807)
Supplement: Supplementary file 1 [file e-66-m1480-sup1.cif]

##############################################################################
###                                                                        ###
###        Electronic paper (Acta Crystallographica Section E)             ###
###                                                                        ###
##############################################################################
#                                                                            #
# This CIF contains the data in a paper accepted for publication in Acta     #
# Crystallographica Section E. It conforms to the requirements of Notes      #
# for Authors for Section E, and has been peer reviewed under the auspices   #
# of the IUCr Commission on Journals.                                        #
#                                                                            #
# Full details of the Crystallographic Information File format               #
# are given in the paper "The Crystallographic Information File (CIF):       #
# a New Standard Archive File for Crystallography" by S. R. Hall, F. H.      #
# Allen and I. D. Brown [Acta Cryst. (1991), A47, 655-685].                  #
#                                                                            #
# The current version of the core CIF dictionary is obtainable from          #
# ftp://ftp.iucr.org/pub/cif_core.dic. The current version number is 2.4.    #
#                                                                            #
# Software is freely available for graphical display of the structure(s) in  #
# this CIF.  For information consult the CIF home page http://www.iucr.org/  #
# cif/home.html                                                              #
#                                                                            #
# This file may be used for bona fide research purposes within the           #
# scientific community so long as proper attribution is given to the journal # 
# article from which it was obtained.                                        #
#                                                                            #
##############################################################################
                                             
data_I
_audit_creation_method     'SHELXTL (Sheldrick, 2008)'
_chemical_name_systematic
;
<i>catena</i>-Poly[[[(triphenylphosphane)copper(I)]-di-\m-iodido-
[(triphenylphosphane)copper(I)]-\m-[3,6-bis(4-pyridyl)-1,2,4,5-tetrazine]]
acetonitrile disolvate]
;
_chemical_name_common     ?
_chemical_formula_moiety     'C48 H38 Cu2 I2 N6 P2, 2(C2 H3 N)'
_chemical_formula_sum     'C52 H44 Cu2 I2 N8 P2'
_chemical_formula_iupac     '[Cu2 I2 (C12 H8 N6) (C18 H15 P)2], 2C2 H3 N'
_chemical_formula_weight     1223.80
_chemical_melting_point     ?
_symmetry_cell_setting     monoclinic
_symmetry_space_group_name_H-M     'P 21/c'
_symmetry_space_group_name_Hall     '-P 2ybc'
loop_
    _symmetry_equiv_pos_as_xyz
    'x, y, z'
    '-x, y+1/2, -z+1/2'
    '-x, -y, -z'
    'x, -y-1/2, z-1/2'
_cell_length_a     12.344(3)
_cell_length_b     11.675(2)
_cell_length_c     18.521(4)
_cell_angle_alpha     90.00
_cell_angle_beta     101.41(3)
_cell_angle_gamma     90.00
_cell_volume     2616.4(10)
_cell_formula_units_Z     2
_cell_measurement_reflns_used     10225
_cell_measurement_theta_min     2.8426
_cell_measurement_theta_max     29.0920
_cell_measurement_temperature     293(2)
_exptl_crystal_description     block
_exptl_crystal_colour     blue
_exptl_crystal_size_max     0.25
_exptl_crystal_size_mid     0.20
_exptl_crystal_size_min     0.15
_exptl_crystal_density_diffrn     1.553
_exptl_crystal_density_meas     ?
_exptl_crystal_density_method     'not measured'
_exptl_crystal_F_000     1212
_exptl_absorpt_coefficient_mu     2.096
_exptl_absorpt_correction_type     multi-scan
_exptl_absorpt_process_details     '(CrystalClear; Rigaku, 2007)'
_exptl_absorpt_correction_T_min     0.7789
_exptl_absorpt_correction_T_max     1.0000
_exptl_special_details
;
;
_diffrn_ambient_temperature     293(2)
_diffrn_radiation_type     MoK\a
_diffrn_radiation_wavelength     0.71073
_diffrn_radiation_source     'fine-focus sealed tube'
_diffrn_radiation_monochromator     graphite
_diffrn_measurement_device_type     'Rigaku Saturn724'
_diffrn_measurement_method     \w
_diffrn_detector_area_resol_mean     ?
_diffrn_reflns_number     12271
_diffrn_reflns_av_R_equivalents     0.0302
_diffrn_reflns_av_sigmaI/netI     0.0430
_diffrn_reflns_theta_min     2.84
_diffrn_reflns_theta_max     26.02
_diffrn_reflns_theta_full     26.02
_diffrn_measured_fraction_theta_max     0.980
_diffrn_measured_fraction_theta_full     0.980
_diffrn_reflns_limit_h_min     -15
_diffrn_reflns_limit_h_max     11
_diffrn_reflns_limit_k_min     -14
_diffrn_reflns_limit_k_max     14
_diffrn_reflns_limit_l_min     -18
_diffrn_reflns_limit_l_max     22
_diffrn_standards_number     0
_diffrn_standards_interval_count     ?
_diffrn_standards_interval_time     0
_diffrn_standards_decay_%     0
_refine_special_details
;
Refinement of <i>F</i>^2^ against ALL reflections. The weighted <i>R</i>-factor
<i>wR</i> and goodness of fit <i>S</i> are based on <i>F</i>^2^, conventional
<i>R</i>-factors <i>R</i> are based on <i>F</i>, with <i>F</i> set to zero for
negative <i>F</i>^2^. The threshold expression of <i>F</i>^2^ >
\s(<i>F</i>^2^) is used only for calculating <i>R</i>-factors(gt) <i>etc</i>.
and is not relevant to the choice of reflections for refinement.
<i>R</i>-factors based on <i>F</i>^2^ are statistically about twice as large
as those based on <i>F</i>, and <i>R</i>- factors based on ALL data will be
even larger.
;
_reflns_number_total     5042
_reflns_number_gt     4233
_reflns_threshold_expression     I>2s\(I)
_refine_ls_structure_factor_coef     Fsqd
_refine_ls_matrix_type     full
_refine_ls_R_factor_all     0.0518
_refine_ls_R_factor_gt     0.0404
_refine_ls_wR_factor_gt     0.0732
_refine_ls_wR_factor_ref     0.0787
_refine_ls_goodness_of_fit_ref     1.091
_refine_ls_restrained_S_all     1.091
_refine_ls_number_reflns     5042
_refine_ls_number_parameters     299
_refine_ls_number_restraints     0
_refine_ls_hydrogen_treatment     constr
_refine_ls_weighting_scheme     calc
_refine_ls_weighting_details
         'calc w=1/[\s^2^(Fo^2^)+(0.0303P)^2^+0.5456P] where P=(Fo^2^+2Fc^2^)/3'
_atom_sites_solution_hydrogens     geom
_atom_sites_solution_primary     direct
_atom_sites_solution_secondary     difmap
_refine_ls_shift/su_max     0.001
_refine_ls_shift/su_mean     0.000
_refine_diff_density_max     0.491
_refine_diff_density_min     -0.470
_refine_ls_extinction_method     none
_refine_ls_extinction_coef     ?
loop_
    _atom_type_symbol
    _atom_type_description
    _atom_type_scat_dispersion_real
    _atom_type_scat_dispersion_imag
    _atom_type_scat_source
    'C' 'C' 0.0033 0.0016
                         'International Tables Vol C Tables 4.2.6.8 and 6.1.1.4'
    'Cu' 'Cu' 0.3201 1.2651
                         'International Tables Vol C Tables 4.2.6.8 and 6.1.1.4'
    'I' 'I' -0.4742 1.8119
                         'International Tables Vol C Tables 4.2.6.8 and 6.1.1.4'
    'N' 'N' 0.0061 0.0033
                         'International Tables Vol C Tables 4.2.6.8 and 6.1.1.4'
    'P' 'P' 0.1023 0.0942
                         'International Tables Vol C Tables 4.2.6.8 and 6.1.1.4'
    'H' 'H' 0.0000 0.0000
                         'International Tables Vol C Tables 4.2.6.8 and 6.1.1.4'
_computing_data_collection     'CrystalClear (Rigaku, 2007)'
_computing_cell_refinement     'CrystalClear (Rigaku, 2007)'
_computing_data_reduction     'CrystalClear (Rigaku, 2007)'
_computing_structure_solution     'SHELXSL97 (Sheldrick, 2008)'
_computing_structure_refinement     'SHELXL97 (Sheldrick, 2008)'
_computing_molecular_graphics     'SHELXTL (Sheldrick, 2008)'
_computing_publication_material     'SHELXTL (Sheldrick, 2008)'
loop_
    _atom_site_type_symbol
    _atom_site_label
    _atom_site_fract_x
    _atom_site_fract_y
    _atom_site_fract_z
    _atom_site_U_iso_or_equiv
    _atom_site_adp_type
    _atom_site_calc_flag
    _atom_site_refinement_flags
    _atom_site_occupancy
    _atom_site_disorder_assembly
    _atom_site_disorder_group
    I I1 -0.01591(2) -0.05190(2) 0.113971(13) 0.04604(10) Uani d . 1 . .
    Cu Cu1 0.11635(4) 0.00036(4) 0.02284(2) 0.04082(13) Uani d . 1 . .
    P P1 0.23134(8) 0.14551(8) 0.06241(5) 0.0398(2) Uani d . 1 . .
    N N1 0.1998(2) -0.1497(2) 0.01109(16) 0.0407(7) Uani d . 1 . .
    N N2 0.4794(3) -0.4221(3) -0.05567(17) 0.0466(8) Uani d . 1 . .
    N N3 0.4453(3) -0.4974(3) 0.05724(16) 0.0468(8) Uani d . 1 . .
    N N4 0.1913(5) 0.7319(6) 0.2563(3) 0.121(2) Uani d . 1 . .
    C C6 0.4276(3) -0.4218(3) 0.0010(2) 0.0393(9) Uani d . 1 . .
    C C13 0.3435(3) 0.1093(3) 0.13879(19) 0.0433(9) Uani d . 1 . .
    C C2 0.3008(3) -0.3135(3) 0.0653(2) 0.0518(10) Uani d . 1 . .
    H H2 0.3187 -0.3623 0.1055 0.062 Uiso calc R 1 . .
    C C23 0.0102(5) 0.3983(5) 0.0741(4) 0.101(2) Uani d . 1 . .
    H H23 -0.0614 0.4153 0.0498 0.121 Uiso calc R 1 . .
    C C22 0.0648(6) 0.4706(5) 0.1276(4) 0.106(2) Uani d . 1 . .
    H H22 0.0300 0.5367 0.1394 0.128 Uiso calc R 1 . .
    C C21 0.1706(5) 0.4459(4) 0.1637(4) 0.0941(19) Uani d . 1 . .
    H H21 0.2070 0.4945 0.2004 0.113 Uiso calc R 1 . .
    C C3 0.3460(3) -0.3303(3) 0.00372(19) 0.0383(8) Uani d . 1 . .
    C C1 0.2290(3) -0.2235(3) 0.0664(2) 0.0517(10) Uani d . 1 . .
    H H1 0.1990 -0.2137 0.1083 0.062 Uiso calc R 1 . .
    C C8 0.3772(4) 0.1219(4) -0.0334(2) 0.0648(12) Uani d . 1 . .
    H H8 0.3975 0.0542 -0.0078 0.078 Uiso calc R 1 . .
    C C7 0.3016(3) 0.1947(3) -0.01016(19) 0.0463(9) Uani d . 1 . .
    C C4 0.3140(3) -0.2564(3) -0.0553(2) 0.0483(10) Uani d . 1 . .
    H H4 0.3409 -0.2660 -0.0984 0.058 Uiso calc R 1 . .
    C C19 0.1689(3) 0.2757(3) 0.0911(2) 0.0481(10) Uani d . 1 . .
    C C16 0.5102(4) 0.0355(4) 0.2532(2) 0.0654(13) Uani d . 1 . .
    H H16 0.5662 0.0099 0.2910 0.079 Uiso calc R 1 . .
    C C5 0.2420(3) -0.1687(3) -0.0490(2) 0.0472(10) Uani d . 1 . .
    H H5 0.2214 -0.1197 -0.0890 0.057 Uiso calc R 1 . .
    C C17 0.5309(4) 0.1236(4) 0.2086(2) 0.0631(12) Uani d . 1 . .
    H H17 0.5998 0.1587 0.2166 0.076 Uiso calc R 1 . .
    C C18 0.4468(3) 0.1597(4) 0.1513(2) 0.0554(11) Uani d . 1 . .
    H H18 0.4606 0.2190 0.1208 0.066 Uiso calc R 1 . .
    C C14 0.3247(4) 0.0209(3) 0.1853(2) 0.0522(10) Uani d . 1 . .
    H H14 0.2557 -0.0141 0.1779 0.063 Uiso calc R 1 . .
    C C24 0.0620(4) 0.2999(4) 0.0565(3) 0.0708(13) Uani d . 1 . .
    H H24 0.0245 0.2500 0.0210 0.085 Uiso calc R 1 . .
    C C11 0.3177(5) 0.3187(5) -0.1108(3) 0.0841(16) Uani d . 1 . .
    H H11 0.2973 0.3857 -0.1371 0.101 Uiso calc R 1 . .
    C C15 0.4076(4) -0.0155(4) 0.2426(2) 0.0646(13) Uani d . 1 . .
    H H15 0.3940 -0.0740 0.2737 0.078 Uiso calc R 1 . .
    C C10 0.3914(5) 0.2462(6) -0.1326(3) 0.0908(19) Uani d . 1 . .
    H H10 0.4206 0.2632 -0.1740 0.109 Uiso calc R 1 . .
    C C12 0.2727(4) 0.2936(4) -0.0497(2) 0.0648(12) Uani d . 1 . .
    H H12 0.2226 0.3440 -0.0353 0.078 Uiso calc R 1 . .
    C C20 0.2222(4) 0.3491(4) 0.1454(3) 0.0706(13) Uani d . 1 . .
    H H20 0.2939 0.3326 0.1697 0.085 Uiso calc R 1 . .
    C C9 0.4224(4) 0.1483(5) -0.0934(3) 0.0834(16) Uani d . 1 . .
    H H9 0.4741 0.0994 -0.1075 0.100 Uiso calc R 1 . .
    C C26 -0.0159(6) 0.7161(6) 0.2552(3) 0.125(3) Uani d . 1 . .
    H H26A -0.0565 0.7385 0.2076 0.187 Uiso calc R 1 . .
    H H26B -0.0362 0.7646 0.2922 0.187 Uiso calc R 1 . .
    H H26C -0.0329 0.6380 0.2647 0.187 Uiso calc R 1 . .
    C C25 0.1023(7) 0.7271(6) 0.2569(3) 0.0907(19) Uani d . 1 . .
loop_
    _atom_site_aniso_label
    _atom_site_aniso_U_11
    _atom_site_aniso_U_22
    _atom_site_aniso_U_33
    _atom_site_aniso_U_12
    _atom_site_aniso_U_13
    _atom_site_aniso_U_23
    I1 0.04230(17) 0.05492(18) 0.04190(15) 0.00885(12) 0.01074(11) 0.00954(12)
    Cu1 0.0381(3) 0.0371(3) 0.0471(3) 0.0054(2) 0.0081(2) 0.0014(2)
    P1 0.0371(5) 0.0416(5) 0.0413(5) -0.0004(4) 0.0089(4) 0.0018(4)
    N1 0.0381(18) 0.0412(17) 0.0443(17) 0.0114(14) 0.0116(14) 0.0046(15)
    N2 0.048(2) 0.0468(18) 0.0485(18) 0.0197(16) 0.0180(15) 0.0066(15)
    N3 0.050(2) 0.0467(18) 0.0454(18) 0.0190(16) 0.0146(15) 0.0055(16)
    N4 0.108(5) 0.154(5) 0.095(4) 0.031(5) 0.005(4) 0.022(3)
    C6 0.037(2) 0.0367(19) 0.044(2) 0.0082(16) 0.0076(17) 0.0012(17)
    C13 0.037(2) 0.052(2) 0.0395(19) 0.0020(18) 0.0045(17) -0.0006(18)
    C2 0.062(3) 0.049(2) 0.049(2) 0.027(2) 0.019(2) 0.0137(19)
    C23 0.076(4) 0.080(4) 0.138(5) 0.033(3) -0.001(4) -0.028(4)
    C22 0.103(5) 0.062(3) 0.158(6) 0.020(3) 0.033(5) -0.038(4)
    C21 0.082(4) 0.072(4) 0.129(5) -0.004(3) 0.023(4) -0.046(3)
    C3 0.033(2) 0.037(2) 0.045(2) 0.0086(16) 0.0087(16) -0.0022(17)
    C1 0.056(3) 0.056(2) 0.049(2) 0.025(2) 0.0236(19) 0.012(2)
    C8 0.066(3) 0.070(3) 0.062(3) -0.005(3) 0.022(2) -0.003(2)
    C7 0.045(2) 0.053(2) 0.041(2) -0.0093(19) 0.0079(18) 0.0023(19)
    C4 0.051(2) 0.053(2) 0.044(2) 0.019(2) 0.0167(18) 0.0094(19)
    C19 0.047(2) 0.044(2) 0.055(2) -0.0004(19) 0.0153(19) -0.002(2)
    C16 0.060(3) 0.085(3) 0.046(2) 0.014(3) -0.004(2) -0.010(2)
    C5 0.046(2) 0.052(2) 0.045(2) 0.0205(19) 0.0113(18) 0.0115(19)
    C17 0.044(3) 0.082(3) 0.060(3) -0.006(2) 0.002(2) -0.006(3)
    C18 0.046(3) 0.068(3) 0.052(2) -0.002(2) 0.008(2) 0.002(2)
    C14 0.052(3) 0.060(3) 0.045(2) -0.001(2) 0.009(2) 0.002(2)
    C24 0.060(3) 0.063(3) 0.084(3) 0.012(2) 0.002(3) -0.014(3)
    C11 0.095(4) 0.095(4) 0.062(3) -0.029(3) 0.014(3) 0.023(3)
    C15 0.078(4) 0.066(3) 0.046(2) 0.009(3) 0.003(2) 0.009(2)
    C10 0.102(5) 0.129(5) 0.048(3) -0.047(4) 0.032(3) -0.002(3)
    C12 0.068(3) 0.066(3) 0.061(3) -0.011(2) 0.011(2) 0.014(2)
    C20 0.055(3) 0.063(3) 0.094(3) -0.007(2) 0.015(3) -0.028(3)
    C9 0.086(4) 0.102(4) 0.074(3) -0.020(3) 0.044(3) -0.021(3)
    C26 0.147(7) 0.118(5) 0.129(6) 0.040(5) 0.076(5) 0.056(4)
    C25 0.118(6) 0.096(4) 0.060(3) 0.033(5) 0.022(4) 0.022(3)
_geom_special_details
;
All e.s.d.'s (except the e.s.d. in the dihedral angle between two l.s. planes)
are estimated using the full covariance matrix. The cell e.s.d.'s are taken
into account individually in the estimation of e.s.d.'s in distances, angles
and torsion angles; correlations between e.s.d.'s in cell parameters are only
used when they are defined by crystal symmetry. An approximate (isotropic)
treatment of cell e.s.d.'s is used for estimating e.s.d.'s involving l.s.
planes.
;
loop_
    _geom_bond_atom_site_label_1
    _geom_bond_atom_site_label_2
    _geom_bond_site_symmetry_2
    _geom_bond_distance
    _geom_bond_publ_flag
    Cu1 N1 . 2.066(3) ?
    Cu1 P1 . 2.2388(11) ?
    Cu1 I1 3 2.6603(9) ?
    Cu1 Cu1 3 2.8293(12) ?
    P1 C13 . 1.823(4) ?
    P1 C19 . 1.830(4) ?
    P1 C7 . 1.831(4) ?
    N1 C1 . 1.333(4) ?
    N1 C5 . 1.338(4) ?
    N2 N3 3_645 1.327(4) ?
    N2 C6 . 1.333(5) ?
    N3 N2 3_645 1.327(4) ?
    N3 C6 . 1.349(4) ?
    N4 C25 . 1.102(8) ?
    C6 C3 . 1.476(5) ?
    C13 C18 . 1.382(5) ?
    C13 C14 . 1.393(5) ?
    C2 C1 . 1.378(5) ?
    C2 C3 . 1.378(5) ?
    C2 H2 . 0.9300 ?
    C23 C22 . 1.372(8) ?
    C23 C24 . 1.385(6) ?
    C23 H23 . 0.9300 ?
    C22 C21 . 1.376(8) ?
    C22 H22 . 0.9300 ?
    C21 C20 . 1.373(6) ?
    C21 H21 . 0.9300 ?
    C3 C4 . 1.387(5) ?
    C1 H1 . 0.9300 ?
    C8 C9 . 1.374(6) ?
    C8 C7 . 1.392(6) ?
    C8 H8 . 0.9300 ?
    C7 C12 . 1.376(6) ?
    C4 C5 . 1.376(5) ?
    C4 H4 . 0.9300 ?
    C19 C24 . 1.378(5) ?
    C19 C20 . 1.384(6) ?
    C16 C17 . 1.374(6) ?
    C16 C15 . 1.378(6) ?
    C16 H16 . 0.9300 ?
    C5 H5 . 0.9300 ?
    C17 C18 . 1.395(5) ?
    C17 H17 . 0.9300 ?
    C18 H18 . 0.9300 ?
    C14 C15 . 1.386(6) ?
    C14 H14 . 0.9300 ?
    C24 H24 . 0.9300 ?
    C11 C10 . 1.361(8) ?
    C11 C12 . 1.387(6) ?
    C11 H11 . 0.9300 ?
    C15 H15 . 0.9300 ?
    C10 C9 . 1.368(7) ?
    C10 H10 . 0.9300 ?
    C12 H12 . 0.9300 ?
    C20 H20 . 0.9300 ?
    C9 H9 . 0.9300 ?
    C26 C25 . 1.460(9) ?
    C26 H26A . 0.9600 ?
    C26 H26B . 0.9600 ?
    C26 H26C . 0.9600 ?
loop_
    _geom_angle_atom_site_label_1
    _geom_angle_atom_site_label_2
    _geom_angle_atom_site_label_3
    _geom_angle_site_symmetry_1
    _geom_angle_site_symmetry_3
    _geom_angle
    _geom_angle_publ_flag
    Cu1 I1 Cu1 . 3 64.51(3) ?
    N1 Cu1 P1 . . 112.29(9) ?
    N1 Cu1 I1 . . 104.81(9) ?
    P1 Cu1 I1 . . 113.43(3) ?
    N1 Cu1 I1 . 3 103.87(8) ?
    P1 Cu1 I1 . 3 106.64(4) ?
    I1 Cu1 I1 . 3 115.49(3) ?
    N1 Cu1 Cu1 . 3 117.65(9) ?
    P1 Cu1 Cu1 . 3 129.83(4) ?
    I1 Cu1 Cu1 . 3 58.07(3) ?
    I1 Cu1 Cu1 3 3 57.42(3) ?
    C13 P1 C19 . . 105.43(17) ?
    C13 P1 C7 . . 104.18(18) ?
    C19 P1 C7 . . 103.94(19) ?
    C13 P1 Cu1 . . 114.42(13) ?
    C19 P1 Cu1 . . 116.59(13) ?
    C7 P1 Cu1 . . 111.05(12) ?
    C1 N1 C5 . . 116.3(3) ?
    C1 N1 Cu1 . . 122.1(2) ?
    C5 N1 Cu1 . . 120.8(2) ?
    N3 N2 C6 3_645 . 117.8(3) ?
    N2 N3 C6 3_645 . 117.0(3) ?
    N2 C6 N3 . . 125.2(3) ?
    N2 C6 C3 . . 117.7(3) ?
    N3 C6 C3 . . 117.0(3) ?
    C18 C13 C14 . . 118.3(3) ?
    C18 C13 P1 . . 124.4(3) ?
    C14 C13 P1 . . 117.3(3) ?
    C1 C2 C3 . . 119.3(3) ?
    C1 C2 H2 . . 120.4 ?
    C3 C2 H2 . . 120.4 ?
    C22 C23 C24 . . 119.8(5) ?
    C22 C23 H23 . . 120.1 ?
    C24 C23 H23 . . 120.1 ?
    C23 C22 C21 . . 120.4(5) ?
    C23 C22 H22 . . 119.8 ?
    C21 C22 H22 . . 119.8 ?
    C20 C21 C22 . . 119.7(5) ?
    C20 C21 H21 . . 120.2 ?
    C22 C21 H21 . . 120.2 ?
    C2 C3 C4 . . 117.6(3) ?
    C2 C3 C6 . . 121.5(3) ?
    C4 C3 C6 . . 120.9(3) ?
    N1 C1 C2 . . 123.9(4) ?
    N1 C1 H1 . . 118.1 ?
    C2 C1 H1 . . 118.1 ?
    C9 C8 C7 . . 121.1(5) ?
    C9 C8 H8 . . 119.4 ?
    C7 C8 H8 . . 119.4 ?
    C12 C7 C8 . . 117.9(4) ?
    C12 C7 P1 . . 122.9(3) ?
    C8 C7 P1 . . 118.6(3) ?
    C5 C4 C3 . . 119.0(4) ?
    C5 C4 H4 . . 120.5 ?
    C3 C4 H4 . . 120.5 ?
    C24 C19 C20 . . 119.0(4) ?
    C24 C19 P1 . . 117.0(3) ?
    C20 C19 P1 . . 123.9(3) ?
    C17 C16 C15 . . 120.8(4) ?
    C17 C16 H16 . . 119.6 ?
    C15 C16 H16 . . 119.6 ?
    N1 C5 C4 . . 123.9(3) ?
    N1 C5 H5 . . 118.1 ?
    C4 C5 H5 . . 118.1 ?
    C16 C17 C18 . . 119.0(4) ?
    C16 C17 H17 . . 120.5 ?
    C18 C17 H17 . . 120.5 ?
    C13 C18 C17 . . 121.4(4) ?
    C13 C18 H18 . . 119.3 ?
    C17 C18 H18 . . 119.3 ?
    C15 C14 C13 . . 120.8(4) ?
    C15 C14 H14 . . 119.6 ?
    C13 C14 H14 . . 119.6 ?
    C19 C24 C23 . . 120.3(5) ?
    C19 C24 H24 . . 119.8 ?
    C23 C24 H24 . . 119.8 ?
    C10 C11 C12 . . 120.7(5) ?
    C10 C11 H11 . . 119.7 ?
    C12 C11 H11 . . 119.7 ?
    C16 C15 C14 . . 119.7(4) ?
    C16 C15 H15 . . 120.1 ?
    C14 C15 H15 . . 120.1 ?
    C11 C10 C9 . . 119.7(5) ?
    C11 C10 H10 . . 120.1 ?
    C9 C10 H10 . . 120.1 ?
    C7 C12 C11 . . 120.5(5) ?
    C7 C12 H12 . . 119.7 ?
    C11 C12 H12 . . 119.7 ?
    C21 C20 C19 . . 120.8(5) ?
    C21 C20 H20 . . 119.6 ?
    C19 C20 H20 . . 119.6 ?
    C10 C9 C8 . . 120.1(5) ?
    C10 C9 H9 . . 120.0 ?
    C8 C9 H9 . . 120.0 ?
    C25 C26 H26A . . 109.5 ?
    C25 C26 H26B . . 109.5 ?
    H26A C26 H26B . . 109.5 ?
    C25 C26 H26C . . 109.5 ?
    H26A C26 H26C . . 109.5 ?
    H26B C26 H26C . . 109.5 ?
    N4 C25 C26 . . 177.2(8) ?
data_global
_journal_date_recd_electronic     2010-10-01
_journal_date_accepted     2010-10-21
_journal_name_full     'Acta Crystallographica, Section E'
_journal_year     2010
_journal_volume     66
_journal_issue     11
_journal_page_first     m1480
_journal_page_last     m1480
_journal_paper_category     QM
_journal_coeditor_code     ZS2071
_publ_contact_author_name     'Zhang Jinfang'
_publ_contact_author_address
;
 Molecular Materials Research Center, Scientific Research Academy,
 School of Chemistry and Chemical Engineering, Jiangsu University,
 Zhenjiang 212013, P. R. China
;
_publ_contact_author_email     'zjf260@ujs.edu.cn'
_publ_contact_author_fax     '+86 511 8879 7815'
_publ_contact_author_phone     '+86 511 8879 7815'
_publ_section_title
;\
<i>catena</i>-Poly[[[(triphenylphosphane)copper(I)]-di-\m-iodido-\
[(triphenylphosphane)copper(I)]-\m-[3,6-bis(4-pyridyl)-1,2,4,5-tetrazine]]
acetonitrile disolvate]
;
loop_
    _publ_author_name
    _publ_author_address
    'Zhang, Jinfang'
;
Molecular Materials Research Center, Scientific Research Academy,
School of Chemistry and Chemical Engineering, Jiangsu University,
Zhenjiang 212013, People's Republic of China
;
