# Supplementary material for: catena-Poly[[[(triphenyl­phosphane)copper(I)]-di-μ-iodido-[(triphenyl­phosphane)copper(I)]-μ-[3,6-bis­(4-pyrid­yl)-1,2,4,5-tetra­zine]] acetonitrile disolvate]
Source: Acta Crystallogr Sect E Struct Rep Online. 2010 Oct 30;66(Pt 11):m1480. doi: 10.1107/S1600536810042807 (PMC3008982; doi:10.1107/S1600536810042807)
Supplement: Supplementary file 2 [file e-66-m1480-Isup2.hkl]

# 
# h,k,l, Fc-squared, Fo-squared, sigma(Fo-squared) and status flag 
# 
data_I
_shelx_title ' h in P2(1)/c                     P21/c' 
_shelx_refln_list_code          4 
_shelx_F_calc_maximum      253.24 
_exptl_crystal_F_000      1211.77 
_reflns_d_resolution_high  0.8102 
 
loop_ 
 _symmetry_equiv_pos_as_xyz 
 'x, y, z' 
 '-x, y+1/2, -z+1/2' 
 '-x, -y, -z' 
 'x, -y-1/2, z-1/2' 
 
_cell_length_a    12.3440 
_cell_length_b    11.6750 
_cell_length_c    18.5210 
_cell_angle_alpha  90.000 
_cell_angle_beta  101.410 
_cell_angle_gamma  90.000 
 
_shelx_F_squared_multiplier     1.000 
 
loop_ 
 _refln_index_h 
 _refln_index_k 
 _refln_index_l 
 _refln_F_squared_calc 
 _refln_F_squared_meas 
 _refln_F_squared_sigma 
 _refln_observed_status 
   2   0   0    18825.55    18413.55    149.04 o 
   3   0   0    14744.19    15019.06    261.68 o 
   4   0   0    21258.16    21422.36    208.46 o 
   5   0   0     9464.56     9508.87    265.51 o 
   6   0   0     6336.00     6610.05    163.56 o 
   7   0   0     6479.81     6147.63    283.98 o 
   8   0   0     8557.26     8710.53    403.21 o 
   9   0   0    17612.98    18092.62    270.47 o 
  10   0   0     2882.05     2987.45    223.59 o 
  11   0   0        3.61       58.12     36.38 o 
  12   0   0       11.21       78.27     47.53 o 
  13   0   0       11.62       41.41     30.47 o 
  14   0   0       25.56       18.96     21.07 o 
   2   1   0      353.32      394.20     20.38 o 
   3   1   0     2120.36     1912.77     33.83 o 
   4   1   0     1325.12     1303.78     31.59 o 
   5   1   0     2709.69     2762.69     48.60 o 
   6   1   0     1922.27     1879.49     50.54 o 
   7   1   0       99.10      174.49     23.72 o 
   8   1   0     1953.29     2062.42     70.27 o 
   9   1   0      934.54     1007.71     69.45 o 
  10   1   0      674.12      662.94     77.86 o 
  11   1   0       44.03       69.33     21.31 o 
  12   1   0       51.54       50.82     19.04 o 
  13   1   0       66.65      101.58     37.69 o 
  14   1   0      496.78      283.29    120.44 o 
   0   2   0    16515.80    17244.81    136.11 o 
   1   2   0    22476.89    22682.54    174.25 o 
   3   2   0      696.62      642.89     21.43 o 
   4   2   0       61.31      100.08     14.35 o 
   5   2   0      318.07      463.24     47.26 o 
   6   2   0     3504.15     3467.64     75.44 o 
   7   2   0     9763.58     9424.41    116.42 o 
   8   2   0    10677.96    10749.90    136.69 o 
   9   2   0     6188.43     6445.85    114.84 o 
  10   2   0     2048.77     1912.32    129.43 o 
  11   2   0      426.29      359.91     60.54 o 
  12   2   0        1.55       21.39     21.62 o 
  13   2   0      422.91      286.75     79.35 o 
  14   2   0       32.70       37.54     20.73 o 
   1   3   0     5159.00     5164.77     56.71 o 
   2   3   0     3146.28     2968.83     43.54 o 
   3   3   0      165.25      190.22     18.53 o 
   4   3   0     5066.17     5346.62     85.74 o 
   5   3   0      364.12      324.00     38.77 o 
   6   3   0     7355.09     7466.44     85.00 o 
   7   3   0     2106.18     1991.11     68.89 o 
   8   3   0     1265.89     1275.36     64.47 o 
   9   3   0     2529.05     2495.83     73.79 o 
  10   3   0     4913.42     4978.29    111.54 o 
  11   3   0     1224.75     1353.97    127.93 o 
  12   3   0     1034.41     1073.27    176.28 o 
  13   3   0      762.17      710.74    135.87 o 
  14   3   0     1078.91     1092.58    109.75 o 
   0   4   0    18191.83    17323.62    162.31 o 
   1   4   0    18322.24    17533.23    117.81 o 
   2   4   0     5872.93     5857.37     62.67 o 
   3   4   0        1.54       13.76     14.47 o 
   4   4   0     6814.67     6994.64     78.09 o 
   5   4   0     3327.97     3145.28     83.23 o 
   6   4   0      379.57      437.18     34.87 o 
   7   4   0     5181.51     5199.10     84.00 o 
   8   4   0     1275.83     1234.95     70.34 o 
   9   4   0      898.44      946.07     75.53 o 
  10   4   0     1702.74     1661.60    125.81 o 
  11   4   0       89.01      111.51     36.14 o 
  12   4   0       71.76       74.32     39.98 o 
  13   4   0      276.21      174.57     76.77 o 
  14   4   0      117.38       94.78     40.78 o 
   1   5   0      451.27      421.36     32.28 o 
   2   5   0     2542.30     2633.21     38.27 o 
   3   5   0     2241.83     2104.77     45.59 o 
   4   5   0     4861.31     4537.24     88.65 o 
   5   5   0       33.03       19.11     10.31 o 
   6   5   0     2947.69     3015.85     95.97 o 
   7   5   0     5369.14     5421.47     75.96 o 
   8   5   0     6582.00     6646.01    171.64 o 
   9   5   0     2240.60     2357.77    129.10 o 
  10   5   0      516.40      584.78     66.03 o 
  11   5   0     1586.56     1815.84    124.27 o 
  12   5   0     2567.08     2570.02    206.41 o 
  13   5   0      979.92     1021.70     93.45 o 
  14   5   0      171.68      109.23     57.49 o 
   0   6   0     5357.65     5613.09    145.72 o 
   1   6   0       59.67       70.77     10.29 o 
   2   6   0     6321.95     6473.15    119.77 o 
   3   6   0     5084.87     4968.19    111.68 o 
   4   6   0     4759.71     4783.76     68.15 o 
   5   6   0     5141.11     5117.43     75.59 o 
   6   6   0     4648.08     4725.54     85.87 o 
   7   6   0      115.33      133.22     19.21 o 
   8   6   0      329.23      302.39     39.98 o 
   9   6   0     1816.86     1654.62    217.13 o 
  10   6   0        1.37       22.39     18.53 o 
  11   6   0      173.15      227.01     49.48 o 
  12   6   0      290.54      250.27     97.35 o 
  13   6   0       74.57       49.93     31.31 o 
   1   7   0      261.95      261.10     31.26 o 
   2   7   0      943.18      986.00     33.38 o 
   3   7   0      187.54      195.47     25.62 o 
   4   7   0      671.49      760.66     45.32 o 
   5   7   0     1409.39     1442.93     62.89 o 
   6   7   0      143.98      163.85     19.05 o 
   7   7   0     1466.08     1456.45     81.90 o 
   8   7   0      701.03      661.30     55.80 o 
   9   7   0      283.08      256.71     63.80 o 
  10   7   0     1095.02      795.98    121.58 o 
  11   7   0      531.13      356.96    114.38 o 
  12   7   0      118.66      131.82     38.88 o 
  13   7   0      172.51       76.48     69.44 o 
   0   8   0        0.33       57.61     22.67 o 
   1   8   0     1363.24     1370.13     62.26 o 
   2   8   0     4116.16     4078.33     56.28 o 
   3   8   0     9612.00     9816.50     95.51 o 
   4   8   0    10060.68    10246.59     99.59 o 
   5   8   0     4086.80     4249.59     95.27 o 
   6   8   0     3426.83     3666.15     77.13 o 
   7   8   0      861.52      687.14     94.57 o 
   8   8   0       60.48       75.58     16.29 o 
   9   8   0      406.92      319.37     57.05 o 
  10   8   0        7.23       43.69     27.04 o 
  11   8   0      223.20      180.74     63.31 o 
  12   8   0      376.16      330.10    120.61 o 
   1   9   0      225.65      253.36     22.70 o 
   2   9   0        9.54        8.52     11.11 o 
   3   9   0       23.49       37.45     14.17 o 
   4   9   0      309.46      323.38     40.03 o 
   5   9   0      123.74      159.43     24.73 o 
   6   9   0       50.07       48.71     13.19 o 
   7   9   0      149.22      101.18     26.22 o 
   8   9   0       47.37       60.49     21.59 o 
   9   9   0      109.33       91.23     52.38 o 
  10   9   0      163.91      171.61     47.30 o 
  11   9   0       35.47       45.00     47.58 o 
   0  10   0      871.99      921.69    157.76 o 
   1  10   0      988.25      909.20     68.52 o 
   2  10   0      583.18      554.83     47.81 o 
   3  10   0     2461.47     2644.54    127.49 o 
   4  10   0     7672.51     8291.60    239.52 o 
   5  10   0     7003.52     7177.07    177.68 o 
   6  10   0     1249.07     1289.42    100.66 o 
   7  10   0       20.21       34.38     16.53 o 
   8  10   0       97.09       80.17     46.01 o 
   9  10   0       81.61      116.60     55.98 o 
  10  10   0       26.74       38.87     53.22 o 
   1  11   0       36.26       37.84     12.05 o 
   2  11   0      142.73      138.39     29.88 o 
   3  11   0        3.47       14.40      7.35 o 
   4  11   0       13.27       18.62     10.36 o 
   5  11   0      515.04      440.54     57.53 o 
   6  11   0      251.95      202.90     61.66 o 
   7  11   0        4.20       22.99     22.14 o 
   8  11   0       67.85       82.37     38.74 o 
   9  11   0      168.86      226.90     56.95 o 
   1  12   0      301.42      409.79     99.64 o 
   2  12   0      376.86      238.82     47.64 o 
   3  12   0     1529.95     1652.06     73.67 o 
   4  12   0     1870.37     1899.41    152.30 o 
   5  12   0     1269.00     1194.40    143.57 o 
   6  12   0      640.78      570.73     70.60 o 
   7  12   0       36.99       42.85     31.08 o 
   8  12   0        7.70       64.63     30.12 o 
   1  13   0      176.18      162.67     34.21 o 
   2  13   0       19.53       35.69     19.89 o 
   3  13   0        1.66       18.55     10.73 o 
   4  13   0       66.84      100.47     33.28 o 
   5  13   0      234.11      292.90    109.54 o 
   6  13   0      238.16      252.24     62.51 o 
   0  14   0      522.27      387.01    148.91 o 
   1  14   0       76.20       63.91     50.51 o 
   2  14   0       28.69       19.03     15.29 o 
   3  14   0      612.01      468.96    144.96 o 
 -15   1   1      404.97      270.20    101.36 o 
 -14   1   1     1219.07     1310.28     88.19 o 
 -13   1   1      900.11      834.88     63.80 o 
 -12   1   1     1424.89     1410.09    141.43 o 
 -11   1   1      926.84      906.49     90.09 o 
 -10   1   1      923.49      998.04    117.22 o 
  -9   1   1     2780.57     2801.48     81.01 o 
  -8   1   1     4561.08     4680.52     86.99 o 
  -7   1   1       10.48       51.17     18.36 o 
  -6   1   1      235.78      220.44     21.55 o 
  -5   1   1      437.81      462.23     23.99 o 
  -4   1   1       16.96       55.75     15.26 o 
  -3   1   1      626.58      681.04     26.03 o 
  -2   1   1      358.10      343.23     17.99 o 
   2   1   1    14092.39    13941.20     91.37 o 
   3   1   1     9634.15     9835.94     82.55 o 
   4   1   1      409.33      448.49     33.53 o 
   5   1   1    11463.56    11729.96    119.39 o 
   6   1   1     6670.09     6727.71     79.00 o 
   7   1   1    14230.48    14082.27    137.25 o 
   8   1   1    25538.63    26238.49    227.70 o 
   9   1   1    16136.42    16680.41    154.84 o 
  10   1   1     3983.57     4077.13    122.51 o 
  11   1   1     1163.74     1140.52    170.38 o 
  12   1   1      263.46      271.08     63.93 o 
  13   1   1      237.73      223.69     78.64 o 
  14   1   1       99.19       92.69     23.92 o 
 -14   2   1      653.85      750.32    185.04 o 
 -13   2   1      248.72      264.28     59.68 o 
 -12   2   1      351.80      350.08    105.18 o 
 -11   2   1      775.08      604.13    221.54 o 
 -10   2   1     4532.83     4704.11    184.12 o 
  -9   2   1     2036.94     1898.81     59.03 o 
  -8   2   1     1552.12     1553.89     73.13 o 
  -7   2   1     4304.58     4429.67    108.44 o 
  -6   2   1     2436.58     2283.14     68.32 o 
  -5   2   1    11678.20    11158.76    257.18 o 
  -4   2   1     3399.60     3320.68     59.50 o 
  -3   2   1    14924.50    14793.25    102.78 o 
  -2   2   1      497.32      598.44     27.72 o 
  -1   2   1    25442.39    26339.45    170.35 o 
   0   2   1      557.66      659.03     18.20 o 
   1   2   1     5189.81     5294.64     67.66 o 
   2   2   1    27503.34    28130.03    212.82 o 
   3   2   1      237.46      319.67     25.74 o 
   4   2   1      134.75      140.60     18.20 o 
   5   2   1     1569.06     1751.64     41.25 o 
   6   2   1      210.77      291.61     26.63 o 
   7   2   1      121.95      163.41     23.51 o 
   8   2   1       44.32       55.09     21.19 o 
   9   2   1     1344.16     1356.89     77.61 o 
  10   2   1      403.64      440.73     58.52 o 
  11   2   1       52.81       80.46     43.74 o 
  12   2   1       38.70       94.71     47.74 o 
  13   2   1      226.98      241.78     68.88 o 
  14   2   1      299.52      218.15     72.26 o 
 -14   3   1      501.68      443.34     97.71 o 
 -13   3   1     1179.71     1204.83    108.39 o 
 -12   3   1      517.24      559.59    106.71 o 
 -11   3   1       69.46       88.15     51.38 o 
 -10   3   1      718.54      724.62    109.00 o 
  -9   3   1      140.38      161.34     22.19 o 
  -8   3   1     2808.07     2809.43     74.56 o 
  -7   3   1     1249.69     1268.40     68.70 o 
  -6   3   1     1151.68     1242.44     41.90 o 
  -5   3   1    11922.75    12608.77    118.14 o 
  -4   3   1     6189.23     6184.68     76.77 o 
  -3   3   1     7354.99     7458.92     74.14 o 
  -2   3   1     4521.07     4110.24     49.55 o 
   0   3   1     8810.03     8696.99     62.41 o 
   1   3   1    25569.95    25740.58    148.72 o 
   2   3   1     9174.95     8828.01     65.62 o 
   4   3   1     1945.31     1945.02     41.10 o 
   5   3   1      664.72      686.98     52.92 o 
   6   3   1     8663.62     8572.57     87.32 o 
   7   3   1    10491.17    10461.60    119.86 o 
   8   3   1     6648.67     6685.81     82.02 o 
   9   3   1     4354.58     4432.99    129.91 o 
  10   3   1     3387.22     3335.16    168.93 o 
  11   3   1      536.95      519.51    124.21 o 
  12   3   1       71.28      104.02     31.15 o 
  13   3   1      253.58      147.28     46.87 o 
  14   3   1      121.11       79.08     38.39 o 
 -14   4   1      170.04      123.28     48.67 o 
 -13   4   1     1274.66     1302.65    103.81 o 
 -12   4   1     1416.21     1396.45     94.77 o 
 -11   4   1     2297.85     2442.02    135.16 o 
 -10   4   1     2352.61     2473.54     98.36 o 
  -9   4   1     5457.36     5477.59    144.70 o 
  -8   4   1     5601.09     5689.66     89.92 o 
  -7   4   1     9320.60    10067.80    130.71 o 
  -6   4   1     9292.92     9584.79    104.34 o 
  -5   4   1    16745.16    17219.52    162.63 o 
  -4   4   1     7684.48     7092.01     77.08 o 
  -3   4   1    14525.37    14965.93    144.80 o 
  -2   4   1    18091.68    18440.66    150.54 o 
  -1   4   1    18979.47    18832.98    119.40 o 
   0   4   1    20533.05    19846.90    122.93 o 
   1   4   1     7465.60     7260.92     91.88 o 
   2   4   1     2952.17     2768.80     42.41 o 
   3   4   1     2478.45     2452.06     38.58 o 
   4   4   1     4298.95     4542.40     63.56 o 
   5   4   1      182.57      283.69     28.80 o 
   6   4   1        2.05       22.85     13.03 o 
   7   4   1       45.53       58.09     20.00 o 
   8   4   1       63.99       57.75     20.23 o 
   9   4   1      292.30      337.08     49.57 o 
  10   4   1      102.92       84.48     26.64 o 
  11   4   1      152.73      143.06     33.32 o 
  12   4   1      438.80      318.48     68.06 o 
  13   4   1      327.77      262.21     68.40 o 
  14   4   1      105.09      108.01     30.60 o 
 -13   5   1      129.22      108.03     74.73 o 
 -12   5   1       56.85       37.18     33.14 o 
 -11   5   1        5.07       10.29     24.63 o 
 -10   5   1     1815.44     1856.67    156.14 o 
  -9   5   1     2576.70     2680.43     98.66 o 
  -8   5   1     3219.24     3068.77    110.01 o 
  -7   5   1      768.42      731.60     54.99 o 
  -6   5   1      553.23      562.36     48.49 o 
  -5   5   1     1819.04     1719.71     44.57 o 
  -4   5   1     1715.53     1470.70     40.54 o 
  -3   5   1     3317.82     3366.28     80.23 o 
  -2   5   1       50.12       69.08     11.95 o 
  -1   5   1     3896.62     3801.17     47.33 o 
   0   5   1     1772.77     1707.37     40.31 o 
   1   5   1     2642.31     2592.83     75.22 o 
   2   5   1      653.55      674.56     20.02 o 
   3   5   1     5315.49     5053.61     93.45 o 
   4   5   1     2585.69     2279.14     64.94 o 
   5   5   1     2666.12     2715.45     63.48 o 
   6   5   1      174.55      232.61     27.17 o 
   7   5   1      775.54      844.16     49.54 o 
   8   5   1     1694.87     1690.37    129.10 o 
   9   5   1     1045.50      945.67     71.32 o 
  10   5   1      334.09      278.21     56.32 o 
  11   5   1      381.61      303.25     48.96 o 
  12   5   1      193.01      292.99     90.51 o 
  13   5   1      275.54      249.11     90.62 o 
 -13   6   1      646.95      679.04    109.44 o 
 -12   6   1     1223.69     1390.27    174.04 o 
 -11   6   1     2793.73     2978.46    175.56 o 
 -10   6   1     1178.78     1239.66    170.37 o 
  -9   6   1     1705.41     1714.52     82.25 o 
  -8   6   1     4338.58     4424.31    147.38 o 
  -7   6   1     6502.29     6400.57    129.95 o 
  -6   6   1     1376.92     1387.08     69.92 o 
  -5   6   1     5337.68     5222.88     69.40 o 
  -4   6   1     6760.61     6627.19     86.05 o 
  -3   6   1     5459.01     5097.44     59.50 o 
  -2   6   1     3321.58     3160.36     74.49 o 
  -1   6   1     1989.23     1882.98     47.12 o 
   0   6   1     5967.92     5838.21    106.14 o 
   1   6   1     7938.01     7800.11    112.87 o 
   2   6   1     3190.57     3044.75     63.16 o 
   3   6   1      757.59      765.09     32.13 o 
   4   6   1      596.91      571.52     28.08 o 
   5   6   1     1961.60     1824.55     58.63 o 
   6   6   1      706.19      674.61     62.41 o 
   7   6   1      286.00      307.46     32.01 o 
   8   6   1      145.16      143.62     22.28 o 
   9   6   1        9.67       39.98     36.89 o 
  10   6   1      291.86      224.22     42.73 o 
  11   6   1      662.80      599.65    127.03 o 
  12   6   1      211.91      175.78     43.60 o 
  13   6   1       34.34       43.76     28.96 o 
 -13   7   1        0.67       -1.66     22.16 o 
 -12   7   1        0.31       40.55     22.62 o 
 -11   7   1        2.22       23.89     21.16 o 
 -10   7   1      728.28      573.61     78.71 o 
  -9   7   1     1136.92     1046.46    131.81 o 
  -8   7   1     1411.58     1463.60    229.78 o 
  -7   7   1        2.65       14.28     22.94 o 
  -6   7   1      901.65      844.76     93.33 o 
  -5   7   1     2639.39     2742.14     52.31 o 
  -4   7   1     3005.84     3004.47     50.15 o 
  -3   7   1     5182.62     4948.52     68.57 o 
  -2   7   1      752.94      689.58     28.44 o 
  -1   7   1      326.81      336.35     37.95 o 
   0   7   1     5062.35     5183.34     85.36 o 
   1   7   1      879.32      888.82     36.56 o 
   2   7   1     7202.42     7074.94     86.33 o 
   3   7   1    11725.36    12106.55    124.44 o 
   4   7   1     7306.06     7170.16     99.64 o 
   5   7   1     4585.78     4783.85     80.13 o 
   6   7   1     4492.57     4472.89    108.56 o 
   7   7   1      985.89      918.70     81.37 o 
   8   7   1        6.36       15.76     16.43 o 
   9   7   1        5.26       32.70     22.63 o 
  10   7   1      427.10      366.82     86.57 o 
  11   7   1      851.93     1069.60     90.77 o 
  12   7   1      687.91      632.32     98.38 o 
 -12   8   1       66.53       51.25     25.83 o 
 -11   8   1      225.74      189.63     44.65 o 
 -10   8   1      940.26      970.63    130.27 o 
  -9   8   1     1214.74      986.10    161.81 o 
  -8   8   1      301.52      266.21     48.33 o 
  -7   8   1      471.32      589.24     89.15 o 
  -6   8   1      968.98     1010.74     86.67 o 
  -5   8   1     1573.00     1555.91     75.78 o 
  -4   8   1      173.19      191.52     26.25 o 
  -3   8   1      750.57      701.36     46.59 o 
  -2   8   1     1441.75     1329.86     69.64 o 
  -1   8   1     3117.74     3212.12     64.85 o 
   0   8   1      476.13      479.00     45.97 o 
   1   8   1      509.72      503.69     57.27 o 
   2   8   1      529.18      552.58     35.03 o 
   3   8   1     1588.89     1547.51     61.32 o 
   4   8   1       22.31       59.74     14.62 o 
   5   8   1      157.70      163.06     18.97 o 
   6   8   1        0.84       12.81     15.68 o 
   7   8   1      203.85      188.97     33.82 o 
   8   8   1       28.39       36.95     13.83 o 
   9   8   1      181.63      182.80     28.01 o 
  10   8   1       23.98       58.98     39.69 o 
  11   8   1      104.49      124.03     42.98 o 
 -11   9   1       26.11       50.41     32.87 o 
 -10   9   1      421.26      407.27     95.43 o 
  -9   9   1      648.23      637.07    116.81 o 
  -8   9   1      664.47      630.96     92.22 o 
  -7   9   1       52.37       37.20     15.07 o 
  -6   9   1      189.51      228.81     46.46 o 
  -5   9   1     4050.87     3971.98     98.91 o 
  -4   9   1     4507.31     4501.05    113.59 o 
  -3   9   1     2016.72     2030.47     64.77 o 
  -2   9   1     1127.88     1047.41     54.21 o 
  -1   9   1      136.10      136.17     26.63 o 
   0   9   1      165.92      181.35     23.86 o 
   1   9   1     1434.95     1445.63     57.49 o 
   2   9   1     2658.37     2841.52     69.55 o 
   3   9   1     4158.35     4384.86     99.51 o 
   4   9   1    12845.55    13801.02    260.40 o 
   5   9   1     6781.15     6925.07    151.35 o 
   6   9   1     2814.46     2794.40    101.83 o 
   7   9   1     1084.62      995.30     87.90 o 
   8   9   1      193.29      198.03     37.09 o 
   9   9   1      205.64      239.59     81.06 o 
  10   9   1      535.93      610.49    119.30 o 
  11   9   1      788.86      896.70    218.41 o 
 -10  10   1        6.14       27.82     19.02 o 
  -9  10   1        0.41       23.15     16.83 o 
  -8  10   1       48.74       50.10     32.03 o 
  -7  10   1       49.45       41.04     13.40 o 
  -6  10   1       91.37      130.27     22.49 o 
  -5  10   1       13.51       48.75     20.34 o 
  -4  10   1       61.11       68.27     15.93 o 
  -3  10   1      160.91      163.68     27.42 o 
  -2  10   1       47.63       51.83     17.90 o 
  -1  10   1       19.50       50.70     16.33 o 
   0  10   1       51.47       62.00     14.37 o 
   1  10   1       18.21       30.00     11.61 o 
   2  10   1       37.05       31.53     10.44 o 
   3  10   1      153.12      141.26     21.37 o 
   4  10   1        5.57       22.11     12.14 o 
   5  10   1      207.97      198.85     33.12 o 
   6  10   1       26.31       21.15     12.66 o 
   7  10   1      308.54      318.63     59.90 o 
   8  10   1        9.72       29.29     13.94 o 
   9  10   1        0.80       38.93     20.33 o 
  10  10   1       14.23       25.85     42.70 o 
  -9  11   1       18.60       70.22     47.83 o 
  -8  11   1      110.35       97.30     44.40 o 
  -7  11   1      111.06      152.13     32.49 o 
  -6  11   1      172.19      194.12     34.47 o 
  -5  11   1     2391.17     2210.85    171.98 o 
  -4  11   1     2962.25     3268.13    283.48 o 
  -3  11   1      510.72      496.17     76.37 o 
  -2  11   1      158.72      139.18     17.86 o 
  -1  11   1       46.71       54.46     14.14 o 
   0  11   1      465.84      402.83     45.70 o 
   1  11   1        6.85       38.64     14.65 o 
   2  11   1     1053.78     1006.85    143.44 o 
   3  11   1     3261.76     3415.05    162.04 o 
   4  11   1     4660.37     5163.05    238.80 o 
   5  11   1     2644.96     2777.63    194.90 o 
   6  11   1      524.29      479.21    116.16 o 
   7  11   1      193.58      186.78     35.04 o 
   8  11   1      132.13      198.55     56.72 o 
   9  11   1      249.89      250.70     91.50 o 
  -8  12   1       48.21       32.85     25.04 o 
  -7  12   1       73.42      100.29     43.47 o 
  -6  12   1      947.98      987.44     59.30 o 
  -5  12   1     1046.36     1079.83     73.23 o 
  -4  12   1      263.03      264.03     62.48 o 
  -3  12   1      436.25      454.93     59.46 o 
  -2  12   1      258.79      232.55     49.71 o 
  -1  12   1      183.83      181.99     36.84 o 
   0  12   1      301.81       97.80     59.40 o 
   1  12   1       89.65       66.90     16.55 o 
   2  12   1       34.44       27.93     20.78 o 
   3  12   1       49.43       52.73     30.17 o 
   4  12   1        8.87       24.21     16.22 o 
   5  12   1      296.99      228.07     45.18 o 
   6  12   1       11.27       38.01     15.47 o 
   7  12   1       36.94        1.28     22.51 o 
   8  12   1       18.22       26.18     34.07 o 
  -6  13   1      354.20      366.88    134.35 o 
  -5  13   1      147.32      140.74     40.22 o 
  -4  13   1      296.51      267.42     71.19 o 
  -3  13   1      356.44      284.87     85.91 o 
  -2  13   1      177.57      187.96     50.90 o 
  -1  13   1      397.21      342.91     73.41 o 
   0  13   1      178.18      200.64     46.17 o 
   1  13   1      157.71      104.58     37.63 o 
   2  13   1      402.68      369.66     50.45 o 
   3  13   1      522.24      566.58     70.57 o 
   4  13   1      352.75      244.58    115.36 o 
   5  13   1      502.52      296.94    164.93 o 
   6  13   1      291.52      223.44     68.38 o 
  -3  14   1      196.44      136.02     44.45 o 
  -2  14   1      305.86      232.15     63.33 o 
  -1  14   1      270.75      109.41     75.15 o 
   0  14   1      163.50      103.31     38.59 o 
   1  14   1      131.68       56.65     33.29 o 
   2  14   1       49.93       22.97     20.91 o 
   3  14   1      104.22       37.79     23.69 o 
 -15   0   2     1658.09     1303.53    360.28 o 
 -14   0   2      963.00      950.60    330.85 o 
 -13   0   2     3476.28     3865.38    161.85 o 
 -12   0   2     4396.25     4532.59    302.51 o 
 -11   0   2     5768.65     5603.74    255.19 o 
 -10   0   2      242.77      285.42    101.57 o 
  -9   0   2      165.34      175.16     42.17 o 
  -8   0   2     2447.14     2495.37     85.57 o 
  -7   0   2     1813.10     1626.53    161.35 o 
  -6   0   2     9243.77     9168.35    167.24 o 
  -5   0   2     8758.09     8257.06    107.99 o 
  -4   0   2     9144.30     8860.63    126.36 o 
  -2   0   2        2.93       31.94     13.23 o 
   1   0   2      811.69      676.91     21.37 o 
   2   0   2    25143.27    24963.79    195.46 o 
   3   0   2     4708.33     4647.12     67.16 o 
   4   0   2     3126.88     3177.47     64.88 o 
   5   0   2      138.79      161.31     27.97 o 
   6   0   2      402.75      389.72     43.44 o 
   7   0   2     8455.02     8587.51    223.22 o 
   8   0   2    19963.47    20364.90    290.41 o 
   9   0   2    14101.99    14002.11    380.19 o 
  10   0   2     1785.03     1757.27    300.51 o 
  11   0   2     1991.03     1842.82    202.20 o 
  12   0   2      489.60      455.90    106.99 o 
  13   0   2      901.59      922.07     87.46 o 
  14   0   2      357.38      347.21    192.87 o 
 -15   1   2       19.57       47.32     28.22 o 
 -14   1   2      101.44      135.91     47.61 o 
 -13   1   2       20.79       47.43     31.40 o 
 -12   1   2       69.94      116.29     48.24 o 
 -11   1   2      333.73      328.93     63.71 o 
 -10   1   2      517.97      478.48     56.67 o 
  -9   1   2       24.01       18.92     14.47 o 
  -8   1   2      865.03     1041.29     74.38 o 
  -7   1   2     1117.23     1159.57     67.49 o 
  -6   1   2      499.70      537.09     50.46 o 
  -5   1   2     1989.82     2065.04     60.84 o 
  -4   1   2        3.13       26.70     17.16 o 
  -3   1   2    14090.79    14549.31    172.78 o 
  -2   1   2     8278.81     8274.41     63.25 o 
   0   1   2       22.38       41.90      7.66 o 
   1   1   2       59.49       89.73      7.82 o 
   2   1   2       99.91      116.64     13.79 o 
   3   1   2     6525.72     6769.05     73.33 o 
   4   1   2       92.32      113.64     14.89 o 
   5   1   2       82.41       85.72     14.58 o 
   6   1   2      451.10      409.56     34.39 o 
   7   1   2     3375.99     3562.70     86.09 o 
   8   1   2       40.95       99.59     21.40 o 
   9   1   2       85.36       56.53     24.10 o 
  10   1   2      950.41      954.56     93.29 o 
  11   1   2       23.09       66.33     28.08 o 
  12   1   2       29.23       57.87     35.05 o 
  13   1   2       52.70      109.04     36.07 o 
  14   1   2       28.68       36.18     41.72 o 
 -14   2   2     1829.12     1980.08    290.86 o 
 -13   2   2     2855.93     2932.44    175.88 o 
 -12   2   2     2515.97     2744.16    248.03 o 
 -11   2   2      464.63      411.68    115.95 o 
 -10   2   2      172.04      151.04     22.89 o 
  -9   2   2        5.35       26.61     15.90 o 
  -8   2   2       54.64       52.74     14.71 o 
  -7   2   2      355.86      382.78     47.46 o 
  -6   2   2    10306.88    10260.13    122.83 o 
  -5   2   2    10360.01    10088.24    126.31 o 
  -4   2   2     7980.95     7542.19     80.23 o 
  -3   2   2     3236.54     3082.77     45.68 o 
  -2   2   2     5701.09     5631.71     63.21 o 
  -1   2   2    32617.35    31779.05    200.91 o 
   0   2   2     2013.75     1879.85     26.18 o 
   1   2   2     8202.55     7715.92     31.17 o 
   2   2   2    29244.36    29153.80    238.29 o 
   3   2   2     8120.56     8392.00     68.17 o 
   4   2   2     4880.32     5216.90     69.45 o 
   5   2   2     1774.24     1878.71     41.83 o 
   6   2   2     2942.01     2734.38     60.57 o 
   7   2   2    10478.13    10801.63    124.49 o 
   8   2   2     9531.15     9552.11    139.93 o 
   9   2   2     9691.33     9585.08    186.29 o 
  10   2   2     2205.04     2112.19    120.89 o 
  11   2   2     1653.61     1561.48    118.61 o 
  12   2   2        5.28       62.40     26.46 o 
  13   2   2       11.25       39.70     25.52 o 
  14   2   2      355.13      221.76     42.82 o 
 -14   3   2      120.14      132.29     46.23 o 
 -13   3   2       90.97       78.19     35.14 o 
 -12   3   2       27.10       76.61     36.69 o 
 -11   3   2     1191.66     1176.02    158.61 o 
 -10   3   2     2126.76     2049.49    124.12 o 
  -9   3   2     2417.65     2582.89    162.99 o 
  -8   3   2     1530.44     1463.20     74.16 o 
  -7   3   2     5248.34     5475.18     86.20 o 
  -6   3   2    10118.23    10190.92    123.00 o 
  -5   3   2     8384.45     8328.00     88.63 o 
  -4   3   2     9700.10     9803.16     92.66 o 
  -3   3   2    12492.13    12665.92     98.89 o 
  -2   3   2    10504.75    10443.36     75.10 o 
  -1   3   2    18791.10    19147.02    119.35 o 
   0   3   2     3727.33     3593.92     37.34 o 
   1   3   2    27222.89    26759.45    154.71 o 
   2   3   2    29824.46    29390.25    167.06 o 
   3   3   2    12466.04    12212.78    108.68 o 
   4   3   2     4062.17     4089.86     58.74 o 
   5   3   2     4668.59     5010.07    101.52 o 
   6   3   2     2563.60     2547.51    121.45 o 
   7   3   2     5752.11     5875.48    103.28 o 
   8   3   2      969.99     1084.78     60.87 o 
   9   3   2        7.66       49.77     15.43 o 
  10   3   2      156.96      158.38     36.69 o 
  11   3   2      134.87      135.13     24.70 o 
  12   3   2      226.67      198.56     38.19 o 
  13   3   2        1.34       67.96     65.32 o 
  14   3   2       55.00       51.94     29.36 o 
 -14   4   2      743.55      728.02    184.61 o 
 -13   4   2      522.39      671.83     89.99 o 
 -12   4   2      665.49      658.20     63.44 o 
 -11   4   2       10.01       76.48     43.68 o 
 -10   4   2       49.48       96.34     54.91 o 
  -9   4   2      348.22      410.05     55.52 o 
  -8   4   2      422.44      344.64     35.36 o 
  -7   4   2     1411.45     1438.58     70.74 o 
  -6   4   2     2862.98     2808.92     68.72 o 
  -5   4   2    11485.78    11704.41    119.15 o 
  -4   4   2     8123.80     8443.80     88.86 o 
  -3   4   2      185.45      253.02     22.46 o 
  -2   4   2     4382.23     4421.34     57.46 o 
  -1   4   2     3122.23     3238.05     46.15 o 
   0   4   2       50.25       66.42     11.88 o 
   1   4   2     3195.24     2985.94     61.19 o 
   2   4   2        3.05       13.30      9.41 o 
   3   4   2     6401.82     6470.32     68.01 o 
   4   4   2     3390.66     3200.76     67.33 o 
   5   4   2     5232.60     4999.71     73.04 o 
   6   4   2     1175.98     1189.59     44.56 o 
   7   4   2     2570.55     2582.07     44.87 o 
   8   4   2      704.17      715.07     54.41 o 
   9   4   2     1641.52     1607.29     94.70 o 
  10   4   2      615.97      489.26    105.32 o 
  11   4   2       59.41       66.36     19.45 o 
  12   4   2      452.54      553.88     84.44 o 
  13   4   2       90.07       81.42     30.50 o 
  14   4   2        0.11       33.69     16.75 o 
 -14   5   2        0.20        2.36     21.24 o 
 -13   5   2      333.00      310.67     82.42 o 
 -12   5   2     1035.51      958.17     87.21 o 
 -11   5   2      525.81      603.95     86.04 o 
 -10   5   2      363.34      270.18     47.91 o 
  -9   5   2     4446.63     4479.09    102.04 o 
  -8   5   2     8779.74     8891.55    221.37 o 
  -7   5   2     3308.60     3236.06     74.09 o 
  -6   5   2     2877.82     2805.95     57.12 o 
  -5   5   2    10855.10    11274.81    179.94 o 
  -4   5   2    21029.75    22027.66    315.66 o 
  -3   5   2    11223.71    11219.97    174.50 o 
  -2   5   2    16320.96    16784.11    130.90 o 
  -1   5   2    14200.90    13911.61    110.72 o 
   0   5   2    18504.09    18317.32    140.99 o 
   1   5   2    14001.44    13897.76    133.00 o 
   2   5   2     5628.59     5451.90    102.03 o 
   3   5   2     7907.69     7567.57     89.00 o 
   4   5   2    16014.16    16713.05    136.25 o 
   5   5   2    15080.41    14962.33    208.96 o 
   6   5   2      911.78      887.29     50.00 o 
   7   5   2      821.75      984.53     73.20 o 
   8   5   2     2741.73     2671.43     99.31 o 
   9   5   2     2919.41     2737.49     84.18 o 
  10   5   2      525.16      454.96     81.92 o 
  11   5   2       31.83       29.47     18.02 o 
  12   5   2       37.67       59.14     23.92 o 
  13   5   2      233.13      144.99     46.20 o 
 -13   6   2       40.57       76.70     43.55 o 
 -12   6   2       78.27       54.44     31.31 o 
 -11   6   2      614.72      574.84    156.52 o 
 -10   6   2     1328.52     1419.44    139.54 o 
  -9   6   2     4160.94     4279.70    225.96 o 
  -8   6   2     1361.41     1349.14     53.93 o 
  -7   6   2       96.85       93.79     17.74 o 
  -6   6   2      587.27      667.38     51.20 o 
  -5   6   2       38.91       39.29     14.58 o 
  -4   6   2     1688.68     1595.27     82.37 o 
  -3   6   2      178.52      170.24     18.44 o 
  -2   6   2      774.64      929.63     35.89 o 
  -1   6   2    11486.29    11232.18    112.35 o 
   0   6   2     7015.97     6718.37     66.33 o 
   1   6   2      377.12      315.65     28.58 o 
   2   6   2     3507.66     3578.74     72.17 o 
   3   6   2     6028.61     5778.11     79.21 o 
   4   6   2     4496.58     4527.21     74.04 o 
   5   6   2     6169.52     6603.78    113.67 o 
   6   6   2      844.54      870.46     50.40 o 
   7   6   2      124.86       93.27     15.83 o 
   8   6   2      867.37      773.63     81.73 o 
   9   6   2      223.27      189.78     25.49 o 
  10   6   2      497.54      415.39     58.52 o 
  11   6   2      659.20      612.54    112.59 o 
  12   6   2      711.79      674.80    105.38 o 
  13   6   2      371.41      463.81     65.55 o 
 -13   7   2       31.68       29.25     21.19 o 
 -12   7   2      103.50      112.15     62.14 o 
 -11   7   2      544.40      558.47     90.58 o 
 -10   7   2     1230.64     1387.67    152.90 o 
  -9   7   2      710.88      684.62    117.22 o 
  -8   7   2     1930.65     1915.60    136.64 o 
  -7   7   2     2345.21     2228.72    121.38 o 
  -6   7   2     4201.46     4269.00     94.83 o 
  -5   7   2     2518.07     2410.32     56.40 o 
  -4   7   2     4628.05     4623.52     64.60 o 
  -3   7   2     7142.51     7367.36    102.64 o 
  -2   7   2     4330.39     4383.67     80.96 o 
  -1   7   2     3223.40     3134.83     75.01 o 
   0   7   2     5656.92     5821.28     98.43 o 
   1   7   2     5155.02     5194.95     66.73 o 
   2   7   2     4723.04     4720.12     86.70 o 
   3   7   2     5775.02     5649.24     76.45 o 
   4   7   2     3099.95     3194.91     52.48 o 
   5   7   2     1066.06     1068.49     56.01 o 
   6   7   2     4510.84     4628.68    149.70 o 
   7   7   2     1966.77     1922.51     58.12 o 
   8   7   2      385.99      386.60     37.06 o 
   9   7   2      831.67      682.38     97.63 o 
  10   7   2      324.94      203.84     64.13 o 
  11   7   2      228.03      164.49     53.15 o 
  12   7   2      330.68      319.40    147.31 o 
 -12   8   2       89.16      113.75     47.73 o 
 -11   8   2      489.86      512.49     80.40 o 
 -10   8   2     2436.64     2522.10    107.93 o 
  -9   8   2     4296.65     4249.86    256.19 o 
  -8   8   2     1793.85     1921.23     87.21 o 
  -7   8   2      574.47      665.59     81.85 o 
  -6   8   2       17.36       36.76     12.15 o 
  -5   8   2       27.28       13.06     16.09 o 
  -4   8   2      708.31      672.00     39.48 o 
  -3   8   2      579.98      635.89     48.77 o 
  -2   8   2      327.87      325.11     31.15 o 
  -1   8   2     4082.35     4244.73     80.98 o 
   0   8   2      796.37      820.47     53.72 o 
   1   8   2       74.59       82.72     13.97 o 
   2   8   2     1420.68     1452.66     45.10 o 
   3   8   2     4215.88     4262.70     82.11 o 
   4   8   2     4547.45     4728.60     94.55 o 
   5   8   2     3268.01     3413.64     90.55 o 
   6   8   2     1853.85     1861.34     70.30 o 
   7   8   2      352.49      406.27     75.22 o 
   8   8   2       93.33       54.00     34.09 o 
   9   8   2      133.44      115.08     23.98 o 
  10   8   2      971.88      957.87    101.51 o 
  11   8   2      924.43      967.05    250.75 o 
 -11   9   2      148.33      160.48     47.85 o 
 -10   9   2      340.54      304.67     92.92 o 
  -9   9   2      143.51      101.08     39.49 o 
  -8   9   2       73.52       47.12     16.18 o 
  -7   9   2        6.74       20.26     21.77 o 
  -6   9   2      330.36      315.93     52.58 o 
  -5   9   2      582.20      485.88     70.03 o 
  -4   9   2      366.17      321.91     32.74 o 
  -3   9   2      180.18      162.97     32.98 o 
  -2   9   2     1213.37     1224.23     55.61 o 
  -1   9   2      250.99      268.79     27.26 o 
   0   9   2       54.65       59.41     11.75 o 
   1   9   2        9.56       11.51     12.35 o 
   2   9   2     1878.49     1910.06     50.69 o 
   3   9   2       36.83       35.88     15.68 o 
   4   9   2      605.76      551.45     58.25 o 
   5   9   2       38.37       42.31     13.07 o 
   6   9   2      209.89      245.03     49.08 o 
   7   9   2      596.73      465.14     57.37 o 
   8   9   2      220.38      187.21     47.62 o 
   9   9   2       97.81       78.19     24.67 o 
  10   9   2       34.54       57.42     54.31 o 
 -10  10   2      935.92      991.70     95.23 o 
  -9  10   2      802.11      756.11     85.84 o 
  -8  10   2     1584.98     1835.93    136.14 o 
  -7  10   2     1678.34     1628.66    124.28 o 
  -6  10   2        4.06       28.76     26.74 o 
  -5  10   2     1239.16     1039.56    126.79 o 
  -4  10   2       74.44      101.56     17.07 o 
  -3  10   2      261.17      205.61     30.17 o 
  -2  10   2      525.38      507.15     55.58 o 
  -1  10   2      373.42      334.65     40.09 o 
   0  10   2      564.41      511.45     54.15 o 
   1  10   2      133.39      123.93     15.35 o 
   2  10   2       37.79       26.54     14.03 o 
   3  10   2     3587.95     3849.94    119.37 o 
   4  10   2     4798.52     5088.36    155.28 o 
   5  10   2     2415.90     2563.74    132.35 o 
   6  10   2      228.97      281.15     55.96 o 
   7  10   2       46.39       66.51     23.19 o 
   8  10   2      167.50      140.68     45.10 o 
   9  10   2      171.02      254.96    110.64 o 
  10  10   2      194.80      178.66     39.51 o 
  -9  11   2        2.95       30.29     47.28 o 
  -8  11   2        2.80       29.76     19.36 o 
  -7  11   2       24.29       28.11     17.19 o 
  -6  11   2      464.03      488.19     80.94 o 
  -5  11   2      187.27      178.05     28.29 o 
  -4  11   2       58.21       88.03     21.11 o 
  -3  11   2      310.38      261.90     38.44 o 
  -2  11   2     1169.36      951.13    111.60 o 
  -1  11   2      184.98      196.27     37.28 o 
   0  11   2      122.18      122.64     30.29 o 
   1  11   2     1103.74     1053.97    121.96 o 
   2  11   2      344.83      313.83     53.28 o 
   3  11   2      780.20      819.59    103.33 o 
   4  11   2       14.77       30.24     15.60 o 
   5  11   2       47.45       45.47     16.21 o 
   6  11   2       71.20       63.12     29.36 o 
   7  11   2      104.15       86.00     53.08 o 
   8  11   2       11.78       54.18     31.01 o 
   9  11   2       30.57       86.85     48.09 o 
  -8  12   2      302.28      328.06     81.41 o 
  -7  12   2       46.77       55.02     27.45 o 
  -6  12   2       15.96       28.24     12.36 o 
  -5  12   2      185.95      135.99     30.12 o 
  -4  12   2      306.81      347.33     71.14 o 
  -3  12   2       42.58       39.32     22.24 o 
  -2  12   2      173.65      195.18     43.28 o 
  -1  12   2      118.93      140.66     23.64 o 
   0  12   2     1002.65     1022.39    307.92 o 
   1  12   2       22.63       35.57     15.77 o 
   2  12   2        4.85       27.00     12.40 o 
   3  12   2      878.11     1012.49    109.66 o 
   4  12   2      576.12      585.26     78.27 o 
   5  12   2      746.13      630.55    188.43 o 
   6  12   2       13.87       58.52     40.84 o 
   7  12   2        0.16       29.43     16.94 o 
  -6  13   2      331.33      226.78     67.84 o 
  -5  13   2      332.93      269.66     93.96 o 
  -4  13   2      508.93      366.69     95.71 o 
  -3  13   2      512.17      450.30     54.10 o 
  -2  13   2      448.67      486.55     93.65 o 
  -1  13   2      983.69     1021.45    101.68 o 
   0  13   2      519.07      507.43     83.26 o 
   1  13   2      150.97      121.03     30.58 o 
   2  13   2      741.84      652.25     80.00 o 
   3  13   2      832.35      599.96    219.58 o 
   4  13   2      101.14      188.88     48.02 o 
   5  13   2       70.26       82.37     61.42 o 
   6  13   2      179.75      140.56     42.78 o 
  -3  14   2      384.36      205.28     77.62 o 
  -2  14   2       47.42       49.03     19.45 o 
  -1  14   2      368.46      226.05     99.08 o 
   0  14   2      603.06      410.38    163.03 o 
   1  14   2        1.22       14.40     15.72 o 
   2  14   2       36.62       23.41     27.61 o 
 -15   1   3      878.75      820.01     83.32 o 
 -14   1   3     2458.19     1965.92    246.08 o 
 -13   1   3     2273.83     2257.59    128.47 o 
 -12   1   3     6005.23     6192.66    154.69 o 
 -11   1   3     2439.30     2626.30    165.14 o 
 -10   1   3      682.44      615.53     60.64 o 
  -9   1   3      842.31      729.57     70.73 o 
  -8   1   3     5773.10     5787.24     96.11 o 
  -7   1   3    14813.70    14730.95    165.53 o 
  -6   1   3    31693.93    32636.93    285.22 o 
  -5   1   3    28125.50    28149.07    211.34 o 
  -4   1   3    38722.90    39064.13    285.49 o 
  -3   1   3    53365.58    54490.77    301.48 o 
  -2   1   3    12772.27    12859.04     84.08 o 
  -1   1   3     5594.56     5740.43     59.20 o 
   0   1   3      212.21      217.17     11.63 o 
   1   1   3     2646.01     2656.11     30.59 o 
   2   1   3    32631.68    32810.79    212.17 o 
   3   1   3     7802.04     7765.51     67.50 o 
   4   1   3     8000.75     7844.44    100.18 o 
   5   1   3      877.13      866.88     53.96 o 
   6   1   3       12.16       50.73     18.18 o 
   7   1   3     1336.27     1361.13     65.31 o 
   8   1   3    10654.76    10682.77    126.42 o 
   9   1   3      650.69      713.24     65.22 o 
  10   1   3     1507.32     1606.75    131.40 o 
  11   1   3        2.91       53.35     25.23 o 
  12   1   3       18.52       40.59     33.11 o 
  13   1   3       64.69       64.81     40.58 o 
  14   1   3      205.62      164.79     69.19 o 
 -15   2   3        5.38       56.13     21.83 o 
 -14   2   3       13.26       50.53     32.67 o 
 -13   2   3      278.37      253.97     69.17 o 
 -12   2   3      510.24      489.23     93.54 o 
 -11   2   3      133.15      114.63     38.51 o 
 -10   2   3      186.03      201.29     33.71 o 
  -9   2   3      151.76      128.06     27.92 o 
  -8   2   3        4.98       34.63     16.05 o 
  -7   2   3      458.57      503.80     46.62 o 
  -6   2   3     2720.16     2910.59     83.93 o 
  -5   2   3     1944.19     2002.53     47.07 o 
  -4   2   3     1442.47     1390.17     29.74 o 
  -3   2   3     1723.13     1773.10     41.89 o 
  -2   2   3    33076.51    33183.25    379.85 o 
  -1   2   3    17789.79    17345.04    103.22 o 
   0   2   3    14715.40    14121.07     84.45 o 
   1   2   3     3605.88     3440.52     56.71 o 
   2   2   3    57247.58    58050.53    306.01 o 
   3   2   3     3978.80     3962.02     49.46 o 
   4   2   3     5296.38     5104.22     61.12 o 
   5   2   3     5727.72     5551.94    102.49 o 
   6   2   3     9439.85     9737.16     99.64 o 
   7   2   3     4372.63     4377.76     83.47 o 
   8   2   3     1804.86     1784.66     81.88 o 
   9   2   3      228.64      252.68     32.01 o 
  10   2   3     1723.75     1655.31    114.36 o 
  11   2   3     1233.19     1249.16    139.99 o 
  12   2   3      770.45      682.79    120.69 o 
  13   2   3       63.32       32.17     23.62 o 
  14   2   3       28.86       22.50     17.83 o 
 -14   3   3     1436.83     1409.08    125.49 o 
 -13   3   3     2530.16     2631.80    138.36 o 
 -12   3   3      865.51      971.50     80.32 o 
 -11   3   3       23.05       83.74     38.38 o 
 -10   3   3     1129.16     1137.90    126.24 o 
  -9   3   3      319.78      288.08     27.87 o 
  -8   3   3       37.22       88.02     22.38 o 
  -7   3   3     1380.33     1421.39     60.05 o 
  -6   3   3     9684.43     9467.60    112.70 o 
  -5   3   3    32279.86    33103.66    234.62 o 
  -4   3   3    17904.06    17715.01    141.58 o 
  -3   3   3     3835.71     3754.13     47.28 o 
  -2   3   3     4926.07     5202.60     63.05 o 
  -1   3   3      375.82      432.50     23.98 o 
   0   3   3       65.24       69.84      7.43 o 
   1   3   3     1453.27     1394.73     20.05 o 
   2   3   3        7.55       31.46     16.01 o 
   3   3   3    11469.13    11440.41     89.73 o 
   4   3   3    19495.09    19158.91    376.80 o 
   5   3   3     2052.60     2080.47     56.48 o 
   6   3   3      228.46      232.01     34.09 o 
   7   3   3     1594.68     1565.25     66.31 o 
   8   3   3      806.28      866.43     55.80 o 
   9   3   3      923.32      921.64     68.68 o 
  10   3   3      250.29      210.41     29.78 o 
  11   3   3       11.66       35.16     20.35 o 
  12   3   3      179.84      174.52     53.23 o 
  13   3   3      197.83      169.89     50.70 o 
  14   3   3      130.96       87.24     27.59 o 
 -14   4   3      299.74      211.93     67.74 o 
 -13   4   3       71.46       80.11     32.14 o 
 -12   4   3       39.83       34.54     26.95 o 
 -11   4   3      270.42      210.07     57.33 o 
 -10   4   3      125.81       74.99     54.09 o 
  -9   4   3      171.73      168.63     31.32 o 
  -8   4   3     1523.38     1621.27     77.79 o 
  -7   4   3      253.41      277.51     27.14 o 
  -6   4   3     1682.85     1804.97     53.65 o 
  -5   4   3     3094.46     3243.65     75.52 o 
  -4   4   3     3737.14     3597.39     66.82 o 
  -3   4   3    14114.58    14712.54    156.93 o 
  -2   4   3    12700.02    13197.58    108.78 o 
  -1   4   3     4412.72     3931.78     47.87 o 
   0   4   3    21187.96    21117.29    158.50 o 
   1   4   3     7928.89     7486.15     90.31 o 
   2   4   3     6493.84     5860.87     98.65 o 
   3   4   3     8686.52     8189.34     57.96 o 
   4   4   3    40636.53    41498.95    469.96 o 
   5   4   3     2477.34     2207.15     82.93 o 
   6   4   3     9305.80     9607.50    108.65 o 
   7   4   3     5722.53     5929.03     86.82 o 
   8   4   3     5041.43     5171.70    110.20 o 
   9   4   3     4200.30     4212.03    143.40 o 
  10   4   3     2792.75     2559.19    158.95 o 
  11   4   3     1160.58     1088.64    195.98 o 
  12   4   3      651.19      613.71    120.74 o 
  13   4   3      742.59      626.73     81.43 o 
 -14   5   3      187.12      144.45     53.37 o 
 -13   5   3      346.81      292.21     99.07 o 
 -12   5   3        0.98       79.91     28.39 o 
 -11   5   3      109.78      162.69     45.56 o 
 -10   5   3     1150.54     1296.23    130.66 o 
  -9   5   3     1987.93     1993.17     76.37 o 
  -8   5   3     1268.69     1276.52     64.74 o 
  -7   5   3      138.02      140.85     19.32 o 
  -6   5   3      372.22      355.43     33.40 o 
  -5   5   3     5700.29     5716.86     73.41 o 
  -4   5   3      974.80      946.82     42.12 o 
  -3   5   3     1802.21     1870.07     68.11 o 
  -2   5   3     3616.45     3534.11     60.50 o 
  -1   5   3     4140.74     3881.74     54.17 o 
   0   5   3     5918.19     5769.06     69.47 o 
   1   5   3     1512.86     1401.05     27.66 o 
   2   5   3      805.57      836.57     27.18 o 
   3   5   3     2328.88     2118.70     45.94 o 
   4   5   3     4331.65     4083.21    110.59 o 
   5   5   3     1222.20     1240.24     44.92 o 
   6   5   3        8.48       15.31     12.41 o 
   7   5   3     1415.55     1380.69     78.66 o 
   8   5   3      682.89      684.80     60.67 o 
   9   5   3      321.39      329.59     38.10 o 
  10   5   3        8.11       46.09     16.86 o 
  11   5   3      741.40      541.28    129.26 o 
  12   5   3      820.19      674.54     88.24 o 
  13   5   3      345.48      206.16     92.65 o 
 -13   6   3       31.37       67.65     46.65 o 
 -12   6   3       49.47       74.92     41.13 o 
 -11   6   3      126.91       68.90     27.25 o 
 -10   6   3       60.00       83.87     31.48 o 
  -9   6   3       20.26       62.42     15.66 o 
  -8   6   3      501.18      418.54     56.79 o 
  -7   6   3      239.58      188.39     28.80 o 
  -6   6   3      309.25      306.61     36.31 o 
  -5   6   3      764.47      805.07     63.35 o 
  -4   6   3     4856.38     4712.94     74.19 o 
  -3   6   3     2544.77     2369.57     46.74 o 
  -2   6   3     3633.63     3408.32     71.39 o 
  -1   6   3    13122.39    13228.43    146.39 o 
   0   6   3    14739.81    14845.15    152.98 o 
   1   6   3    12065.53    12026.72    124.34 o 
   2   6   3     5078.24     4999.02     57.32 o 
   3   6   3     4121.39     4045.47     70.00 o 
   4   6   3     9386.10     9402.52    115.34 o 
   5   6   3     9205.22     9458.17     83.03 o 
   6   6   3     4832.68     4871.76     67.55 o 
   7   6   3      861.75      913.12     52.74 o 
   8   6   3     2265.15     2297.65     77.75 o 
   9   6   3     3094.40     3089.43    120.40 o 
  10   6   3     1096.68      982.62    106.38 o 
  11   6   3      533.24      493.66     87.60 o 
  12   6   3      677.14      484.25    135.73 o 
 -13   7   3        1.10       24.20     29.40 o 
 -12   7   3        6.40       52.22     34.49 o 
 -11   7   3      450.79      449.87    106.31 o 
 -10   7   3     4321.62     4360.66    248.67 o 
  -9   7   3     4878.94     5298.80    178.48 o 
  -8   7   3     4155.26     4331.64    118.65 o 
  -7   7   3      809.44      769.87     49.51 o 
  -6   7   3      345.23      354.13     48.51 o 
  -5   7   3      193.56      200.12     37.09 o 
  -4   7   3      593.19      616.54     38.28 o 
  -3   7   3        2.61       18.18     12.53 o 
  -2   7   3     6609.27     6520.63     81.50 o 
  -1   7   3    10980.98    10682.55    127.43 o 
   0   7   3    10624.26    10609.39    109.13 o 
   1   7   3     2873.65     2971.04     52.99 o 
   2   7   3     1085.36     1060.90     41.05 o 
   3   7   3      672.44      724.54     50.05 o 
   4   7   3     1020.30     1032.63     32.26 o 
   5   7   3      276.91      307.93     30.47 o 
   6   7   3     1435.23     1424.04     99.00 o 
   7   7   3       35.04       56.19     13.59 o 
   8   7   3      666.98      675.85     62.54 o 
   9   7   3        6.53       27.39     14.54 o 
  10   7   3      292.84      377.70    133.49 o 
  11   7   3      911.98     1129.74    134.38 o 
  12   7   3      574.62      480.82    186.99 o 
 -12   8   3       26.58       41.63     25.21 o 
 -11   8   3       34.01       64.59     24.61 o 
 -10   8   3      178.11      192.06     52.71 o 
  -9   8   3      119.08      123.24     45.65 o 
  -8   8   3       23.06       45.57     21.83 o 
  -7   8   3       81.63      135.35     29.25 o 
  -6   8   3     1193.68     1118.75     86.92 o 
  -5   8   3        8.36       23.42     11.39 o 
  -4   8   3      112.79      106.41     16.87 o 
  -3   8   3      799.29      821.77     57.06 o 
  -2   8   3     2468.28     2476.86     45.96 o 
  -1   8   3      596.05      574.43     45.17 o 
   0   8   3       53.70       20.76     12.45 o 
   1   8   3      224.06      267.93     38.31 o 
   2   8   3     1898.96     1944.94     39.90 o 
   3   8   3     2686.45     2542.17     42.38 o 
   4   8   3       11.41       43.15     15.41 o 
   5   8   3      435.86      419.93     47.10 o 
   6   8   3      793.51      909.42     70.89 o 
   7   8   3     1340.10     1631.20     99.35 o 
   8   8   3      322.20      281.21     52.27 o 
   9   8   3       15.09       48.11     29.52 o 
  10   8   3      343.00      303.03     83.41 o 
  11   8   3      645.85      641.52    110.33 o 
 -11   9   3     1217.41     1324.11    117.04 o 
 -10   9   3     2201.72     2257.33    165.97 o 
  -9   9   3     3274.83     3465.78    111.07 o 
  -8   9   3     3516.84     3726.13    230.00 o 
  -7   9   3     1424.58     1598.77    116.48 o 
  -6   9   3      461.20      414.45     63.67 o 
  -5   9   3       54.85       63.94     11.38 o 
  -4   9   3      446.42      428.91     62.10 o 
  -3   9   3     1206.52     1195.86     91.45 o 
  -2   9   3     5881.19     6068.64    122.52 o 
  -1   9   3     5523.66     5602.90    114.74 o 
   0   9   3     3762.35     3800.53     84.14 o 
   1   9   3     1470.09     1494.44     51.69 o 
   2   9   3      284.78      291.39     31.59 o 
   3   9   3       11.87       26.86     11.45 o 
   4   9   3     2336.61     2392.82     65.86 o 
   5   9   3      272.98      250.12     34.16 o 
   6   9   3        0.22       17.44      9.11 o 
   7   9   3      474.48      460.36     78.58 o 
   8   9   3      271.67      208.13     46.11 o 
   9   9   3        7.10       26.79     21.88 o 
  10   9   3      122.94      213.00     64.62 o 
 -10  10   3       14.09       80.69     30.54 o 
  -9  10   3       79.52       78.76     30.71 o 
  -8  10   3        8.84       43.20     17.43 o 
  -7  10   3        0.94       37.14     41.55 o 
  -6  10   3       38.81       41.92     15.55 o 
  -5  10   3       20.67       35.82     14.39 o 
  -4  10   3       47.60       39.21     18.20 o 
  -3  10   3        3.95       26.25     12.18 o 
  -2  10   3        4.92       25.88     10.25 o 
  -1  10   3       18.31       32.98     12.16 o 
   0  10   3       61.65       76.93     17.65 o 
   1  10   3       20.65       28.33     12.99 o 
   2  10   3      623.33      579.46     51.15 o 
   3  10   3       21.51       34.97     11.68 o 
   4  10   3        0.23       15.02     13.35 o 
   5  10   3      105.71      102.78     16.46 o 
   6  10   3       14.91       -1.97     12.68 o 
   7  10   3        7.00        7.67     15.69 o 
   8  10   3       82.55      200.13     59.25 o 
   9  10   3       43.27      126.68     68.70 o 
  -9  11   3     1097.75     1226.96     65.10 o 
  -8  11   3     2006.68     2274.21    117.97 o 
  -7  11   3     1449.63     1354.14    121.47 o 
  -6  11   3      137.83       91.76     23.78 o 
  -5  11   3      416.10      404.80     57.17 o 
  -4  11   3       63.72       77.13     22.67 o 
  -3  11   3     1321.58     1315.20    131.63 o 
  -2  11   3     2073.15     2110.18     87.57 o 
  -1  11   3     1552.57     1573.41    163.97 o 
   0  11   3      992.47      957.64     83.38 o 
   1  11   3     2320.78     2406.03    186.70 o 
   2  11   3       84.03       83.31     31.42 o 
   3  11   3      291.37      347.03     74.67 o 
   4  11   3      431.89      425.29    114.14 o 
   5  11   3        1.32       11.56     11.35 o 
   6  11   3       55.40      117.53     61.83 o 
   7  11   3      204.66      180.08     45.51 o 
   8  11   3       70.79      140.38     55.62 o 
  -8  12   3       95.74      112.04     31.46 o 
  -7  12   3       48.22       47.15     45.70 o 
  -6  12   3      261.25      177.56     53.77 o 
  -5  12   3       63.20       55.60     22.31 o 
  -4  12   3        5.29       35.96     20.47 o 
  -3  12   3      123.28       72.99     39.31 o 
  -2  12   3      321.51      311.89     63.37 o 
  -1  12   3      291.59      160.35     56.40 o 
   0  12   3      469.59      497.71     99.05 o 
   1  12   3      192.43      166.74     40.36 o 
   2  12   3      586.35      532.37    103.83 o 
   3  12   3      518.75      480.68     74.26 o 
   4  12   3      157.84      198.29     51.70 o 
   5  12   3      200.53      209.01     87.19 o 
   6  12   3      471.18      492.02    127.62 o 
   7  12   3      577.44      375.51    162.28 o 
  -6  13   3        1.48       23.07     19.76 o 
  -5  13   3        1.20        8.37     20.58 o 
  -4  13   3        0.91       18.36     14.50 o 
  -3  13   3       28.15       42.73     12.63 o 
  -2  13   3      127.21       82.47     27.82 o 
  -1  13   3     1688.24     1656.13     61.80 o 
   0  13   3      655.64      654.36     34.49 o 
   1  13   3      189.47      153.72     29.47 o 
   2  13   3      132.59       64.04     47.73 o 
   3  13   3       21.60      346.36     46.01 o 
   4  13   3       88.86       73.47     23.27 o 
   5  13   3       30.24       69.45     39.41 o 
  -3  14   3      106.64       85.71     29.40 o 
  -2  14   3      211.30      124.18     43.18 o 
  -1  14   3      238.38      143.10     93.36 o 
   0  14   3      248.97      178.02     67.41 o 
   1  14   3      232.62      129.16     71.88 o 
   2  14   3      379.94      237.40    119.06 o 
 -15   0   4      242.77      221.96     77.82 o 
 -14   0   4      330.24      300.77    114.63 o 
 -13   0   4     3336.66     3328.71    151.87 o 
 -12   0   4     2981.89     3329.26    234.67 o 
 -11   0   4      997.80      872.23    286.23 o 
 -10   0   4      129.39      142.75     45.31 o 
  -9   0   4      394.86      480.55     66.91 o 
  -8   0   4     4268.24     3936.69    163.98 o 
  -7   0   4    17325.93    17220.81    241.42 o 
  -6   0   4    20772.38    20904.96    650.85 o 
  -5   0   4    28633.34    28769.63    295.86 o 
  -2   0   4      208.59      268.22     31.51 o 
  -1   0   4    10588.44    11030.65    267.18 o 
   0   0   4      366.20      484.84     28.29 o 
   1   0   4    21304.73    22520.15    179.95 o 
   3   0   4    49605.95    49128.55    753.12 o 
   4   0   4    18152.98    17445.69    263.89 o 
   5   0   4    24871.08    25769.17    349.80 o 
   6   0   4     6929.69     7211.82    119.94 o 
   7   0   4        3.11       38.87     21.62 o 
   8   0   4      577.26      598.63     75.57 o 
   9   0   4      150.55      138.04     32.31 o 
  10   0   4      213.05      230.62     31.98 o 
  11   0   4      759.17      573.91     99.49 o 
  12   0   4      421.38      303.52    117.99 o 
  13   0   4      238.10      159.63     90.67 o 
  14   0   4       45.43       45.35     41.40 o 
 -15   1   4       27.70       23.89     24.41 o 
 -14   1   4        8.27       50.32     28.40 o 
 -13   1   4      648.53      564.25    140.31 o 
 -12   1   4     1017.86      942.85    100.45 o 
 -11   1   4       78.85       66.54     40.41 o 
 -10   1   4      117.61      108.05     37.94 o 
  -9   1   4      253.86      247.28     32.66 o 
  -8   1   4       56.19       60.89     19.23 o 
  -7   1   4       60.10       57.79     21.20 o 
  -6   1   4      329.02      346.78     31.31 o 
  -5   1   4      161.46      170.82     18.17 o 
  -4   1   4     1352.36     1473.02     36.52 o 
  -3   1   4      688.42      735.41     33.04 o 
  -2   1   4      144.64      220.47     22.23 o 
  -1   1   4    22416.10    22213.56    136.07 o 
   0   1   4      741.32      821.07     26.67 o 
   1   1   4     4774.38     4972.95     52.53 o 
   2   1   4       42.70       31.80      9.39 o 
   3   1   4     4298.87     4195.34     53.74 o 
   4   1   4     1623.02     1677.97     39.33 o 
   5   1   4      111.53      108.77     16.22 o 
   6   1   4     2092.49     2117.70     64.21 o 
   7   1   4     3356.17     3276.47     74.96 o 
   8   1   4       56.62       88.52     15.88 o 
   9   1   4      167.57      125.87     25.87 o 
  10   1   4      876.92      728.38     81.08 o 
  11   1   4      571.15      607.56    121.97 o 
  12   1   4       99.66      101.27     41.71 o 
  13   1   4       22.93       38.28     22.75 o 
  14   1   4       35.41       54.47     26.75 o 
 -15   2   4      490.69      223.78     82.23 o 
 -14   2   4      910.12      928.66    133.89 o 
 -13   2   4     1811.14     1825.51    114.02 o 
 -12   2   4      351.81      408.43     77.52 o 
 -11   2   4      771.23      780.11    125.72 o 
 -10   2   4       20.31       26.79     20.07 o 
  -9   2   4      239.11      232.41     24.68 o 
  -8   2   4      531.64      563.80     51.16 o 
  -7   2   4     6673.38     6626.78    156.86 o 
  -6   2   4    36059.13    37676.61    321.18 o 
  -5   2   4    22614.34    21836.73    176.26 o 
  -4   2   4    33033.42    33829.25    260.73 o 
  -3   2   4    23780.88    24852.20    164.39 o 
  -1   2   4    35972.81    36428.18    235.15 o 
   0   2   4     3522.18     3514.67     34.56 o 
   1   2   4    27612.95    27465.18    231.12 o 
   2   2   4     6858.40     6274.06     70.64 o 
   3   2   4    40616.58    41344.64    260.71 o 
   4   2   4    29039.10    29089.29    205.56 o 
   5   2   4     9365.01     9232.57    101.37 o 
   6   2   4      881.06      904.44     36.29 o 
   7   2   4      172.58      214.54     24.02 o 
   8   2   4      116.61      154.50     16.27 o 
   9   2   4        3.09       25.56     16.86 o 
  10   2   4      297.43      232.70     45.63 o 
  11   2   4     1182.51     1141.21     90.81 o 
  12   2   4      999.86      930.71     65.03 o 
  13   2   4      130.00      102.15     45.66 o 
  14   2   4        9.59       33.80     21.66 o 
 -14   3   4      699.42      558.67    132.63 o 
 -13   3   4      901.38      783.01    135.44 o 
 -12   3   4     1181.40     1059.74    120.29 o 
 -11   3   4      636.84      708.71    113.66 o 
 -10   3   4     2315.12     2350.47    113.86 o 
  -9   3   4     2379.68     2279.19    107.88 o 
  -8   3   4     3551.20     3487.02     67.62 o 
  -7   3   4     2314.59     2294.53     85.77 o 
  -6   3   4       25.20       28.88     17.36 o 
  -5   3   4     3322.82     3445.60     92.56 o 
  -4   3   4     6042.19     6412.92     72.10 o 
  -3   3   4        5.31       43.47     17.89 o 
  -2   3   4     1594.47     1635.50     41.58 o 
  -1   3   4        5.96       23.09      8.61 o 
   0   3   4     1376.58     1315.82     27.98 o 
   1   3   4     1651.36     1500.28     95.46 o 
   2   3   4     1708.93     1539.53     45.43 o 
   3   3   4     6039.66     6002.88     64.57 o 
   4   3   4      461.75      494.81     21.92 o 
   5   3   4     7936.63     7910.85     81.95 o 
   6   3   4     5011.81     5224.61     72.13 o 
   7   3   4     5851.16     5763.59     71.73 o 
   8   3   4      943.71      945.36     49.32 o 
   9   3   4     1764.80     1868.94    115.15 o 
  10   3   4     2084.41     2172.99    135.25 o 
  11   3   4     1687.02     1602.48    177.24 o 
  12   3   4     1114.57      988.69    107.90 o 
  13   3   4      555.71      587.80    131.79 o 
 -14   4   4      549.78      424.87    129.92 o 
 -13   4   4     1050.97      910.09    123.16 o 
 -12   4   4       12.51       53.03     27.33 o 
 -11   4   4       90.86       80.23     29.28 o 
 -10   4   4       36.24       71.38     32.24 o 
  -9   4   4      969.20      856.53     92.66 o 
  -8   4   4      263.97      291.84     35.94 o 
  -7   4   4      303.11      309.92     43.93 o 
  -6   4   4     5773.70     5761.08     88.72 o 
  -5   4   4    11725.85    11664.68    225.23 o 
  -4   4   4     9311.75     9270.23    100.29 o 
  -3   4   4      342.16      469.95     34.69 o 
  -2   4   4      547.82      527.56     34.22 o 
  -1   4   4      682.01      564.20     41.89 o 
   0   4   4     2683.75     2588.42     36.57 o 
   1   4   4        0.25       10.55      4.99 o 
   2   4   4     3584.22     3380.46     85.92 o 
   3   4   4    18624.88    17826.08    207.51 o 
   4   4   4     3256.78     3066.50     80.28 o 
   5   4   4     3206.62     3112.69     65.54 o 
   6   4   4       34.97       27.42     11.81 o 
   7   4   4      603.11      600.11     53.67 o 
   8   4   4      262.53      234.34     33.48 o 
   9   4   4      377.09      361.71     51.58 o 
  10   4   4       10.42       11.24     12.74 o 
  11   4   4      589.20      681.18     58.58 o 
  12   4   4     1215.98     1248.39    209.64 o 
  13   4   4      206.64      185.92     53.84 o 
 -14   5   4      793.89      721.57    132.02 o 
 -13   5   4      668.17      458.53    144.68 o 
 -12   5   4      419.41      425.99    106.54 o 
 -11   5   4     2358.48     2155.40    141.50 o 
 -10   5   4     1279.99     1337.44    141.88 o 
  -9   5   4      262.94      261.11     29.29 o 
  -8   5   4      962.57      940.58     78.54 o 
  -7   5   4     2382.86     2176.11     79.98 o 
  -6   5   4     2819.83     2814.19     64.30 o 
  -5   5   4        6.24       18.41     16.32 o 
  -4   5   4      166.79      199.59     23.81 o 
  -3   5   4     1680.52     1781.03     52.72 o 
  -2   5   4     2414.80     2394.11     50.24 o 
  -1   5   4     4439.04     4499.63     61.77 o 
   0   5   4     1019.86      910.85     24.49 o 
   1   5   4     5910.04     5639.83    120.35 o 
   2   5   4      346.50      387.82     20.71 o 
   3   5   4     5458.89     5628.02     53.49 o 
   4   5   4     8173.48     7619.65    225.16 o 
   5   5   4     6239.20     6262.04     74.23 o 
   6   5   4     1355.59     1392.55     48.46 o 
   7   5   4     1258.63     1299.54     58.10 o 
   8   5   4     7152.21     7451.70    186.32 o 
   9   5   4     3607.85     3602.17    139.24 o 
  10   5   4      900.61      941.90     77.50 o 
  11   5   4      865.84      750.05    154.65 o 
  12   5   4     1280.31     1471.12    133.00 o 
  13   5   4     1525.19     1836.66    156.63 o 
 -13   6   4      344.28      194.72     90.14 o 
 -12   6   4       63.82       81.95     35.21 o 
 -11   6   4      474.54      434.09     79.89 o 
 -10   6   4     1276.70     1245.21    223.29 o 
  -9   6   4     1874.98     1861.67     82.52 o 
  -8   6   4     1105.90     1113.17     88.77 o 
  -7   6   4       78.99       67.54     21.38 o 
  -6   6   4        3.41       39.58     11.45 o 
  -5   6   4       26.35       31.83     14.09 o 
  -4   6   4      260.49      279.46     32.76 o 
  -3   6   4     1728.67     1810.34     71.61 o 
  -2   6   4     3586.74     3254.53     60.38 o 
  -1   6   4    12196.24    12125.66    103.20 o 
   0   6   4     9412.38     9549.25     82.90 o 
   1   6   4     1395.49     1333.86     51.63 o 
   2   6   4       70.74       85.44      9.89 o 
   3   6   4      259.90      276.25     24.05 o 
   4   6   4     1297.03     1310.78     37.49 o 
   5   6   4      137.17      127.74     26.98 o 
   6   6   4     1559.89     1415.79     60.88 o 
   7   6   4      570.49      654.28     60.13 o 
   8   6   4     2553.77     2697.60     74.17 o 
   9   6   4      142.68      142.15     23.39 o 
  10   6   4       10.73        4.16      8.41 o 
  11   6   4      335.35      307.44     49.76 o 
  12   6   4      191.71      132.00     92.06 o 
 -13   7   4      305.30      242.15     55.55 o 
 -12   7   4      259.11      146.98     75.39 o 
 -11   7   4      213.96      270.78     49.52 o 
 -10   7   4       57.31       85.62     42.22 o 
  -9   7   4      422.91      367.26     88.66 o 
  -8   7   4      646.03      589.84     85.97 o 
  -7   7   4       14.12       33.22     14.34 o 
  -6   7   4       29.99       46.24     13.36 o 
  -5   7   4      851.94      920.64     88.69 o 
  -4   7   4       11.52       33.59     11.81 o 
  -3   7   4       78.16      106.41     16.10 o 
  -2   7   4        1.54        6.66     12.64 o 
  -1   7   4        3.62       30.81      8.76 o 
   0   7   4      965.65     1005.69     48.59 o 
   1   7   4      362.82      362.17     45.55 o 
   2   7   4      366.08      414.53     26.30 o 
   3   7   4     2284.40     2275.22     37.78 o 
   4   7   4     1009.53      920.95     52.16 o 
   5   7   4      582.34      610.17     43.00 o 
   6   7   4     3178.60     3455.59     75.36 o 
   7   7   4     1717.88     1748.28     63.30 o 
   8   7   4      265.41      259.84     37.84 o 
   9   7   4      690.83      634.24     63.90 o 
  10   7   4      905.66      730.84    140.08 o 
  11   7   4      498.13      407.25    164.74 o 
  12   7   4      486.38      500.69    103.13 o 
 -12   8   4        0.35       33.77     27.02 o 
 -11   8   4      553.34      446.75     84.36 o 
 -10   8   4     2249.65     2091.59     95.00 o 
  -9   8   4     4148.51     4515.55    248.62 o 
  -8   8   4     1629.78     1839.67    110.51 o 
  -7   8   4     1133.42     1047.31    115.87 o 
  -6   8   4      357.92      306.36     45.23 o 
  -5   8   4     1452.11     1408.02     75.87 o 
  -4   8   4        1.08       36.71     11.64 o 
  -3   8   4     1849.48     1754.31     36.17 o 
  -2   8   4    11551.70    11613.29    102.05 o 
  -1   8   4    16786.59    16809.50    113.78 o 
   0   8   4     9469.36     9599.20     97.27 o 
   1   8   4     4278.64     4404.15     64.99 o 
   2   8   4      609.53      629.03     37.11 o 
   3   8   4       30.43       56.16     10.59 o 
   4   8   4     1034.25      977.81     45.73 o 
   5   8   4        0.53       12.16      9.25 o 
   6   8   4     1126.44     1108.62     69.01 o 
   7   8   4     2258.72     2387.74    138.74 o 
   8   8   4     2562.74     2693.37    179.89 o 
   9   8   4      157.69      280.97     97.75 o 
  10   8   4       23.51       28.52     39.35 o 
  11   8   4      111.15      124.93     64.61 o 
 -11   9   4        3.88       25.69     19.70 o 
 -10   9   4       34.17       38.40     15.56 o 
  -9   9   4        0.05       43.40     31.13 o 
  -8   9   4       18.74       42.16     28.23 o 
  -7   9   4       33.58       39.68     23.69 o 
  -6   9   4       46.21       44.26     17.91 o 
  -5   9   4      111.90      125.92     22.66 o 
  -4   9   4       90.38      109.19     21.26 o 
  -3   9   4        1.67       34.96     12.41 o 
  -2   9   4      699.68      662.80     56.99 o 
  -1   9   4      285.31      246.44     26.24 o 
   0   9   4       67.57       89.40     15.35 o 
   1   9   4      110.18      119.38     26.96 o 
   2   9   4     1397.30     1408.74     69.29 o 
   3   9   4       73.68       73.66     25.70 o 
   4   9   4       42.16       26.92     10.86 o 
   5   9   4       14.94       18.12     10.42 o 
   6   9   4      216.46      208.78     44.77 o 
   7   9   4        0.04        4.46     10.87 o 
   8   9   4       25.44       61.45     38.89 o 
   9   9   4       64.75       68.71     39.23 o 
  10   9   4        6.15       26.97     29.15 o 
 -10  10   4      968.38      846.59    138.08 o 
  -9  10   4     1189.05     1345.24    103.92 o 
  -8  10   4     2265.40     2458.17    137.76 o 
  -7  10   4     2721.77     2944.33    177.67 o 
  -6  10   4       12.27       15.36     12.12 o 
  -5  10   4      143.08      128.76     39.74 o 
  -4  10   4      986.52      848.60     82.90 o 
  -3  10   4     4583.65     4234.92    219.69 o 
  -2  10   4     5297.26     5223.00    165.16 o 
  -1  10   4     5559.40     5938.79    235.71 o 
   0  10   4     6742.16     7408.59    281.32 o 
   1  10   4     3833.46     4009.69     94.99 o 
   2  10   4     1585.28     1600.39     63.36 o 
   3  10   4       79.54      110.44     26.41 o 
   4  10   4       11.58       18.07     13.76 o 
   5  10   4      408.33      393.81     88.92 o 
   6  10   4     1118.73     1248.48    299.05 o 
   7  10   4     1100.44     1108.55    212.56 o 
   8  10   4      640.96      564.55    116.87 o 
   9  10   4      533.26      495.67    138.08 o 
  -9  11   4      209.35      204.25     49.91 o 
  -8  11   4      248.58      268.39     96.68 o 
  -7  11   4       11.65       83.89     29.13 o 
  -6  11   4       11.35       48.77     29.35 o 
  -5  11   4        0.11       15.58     13.93 o 
  -4  11   4       38.52       51.04     19.98 o 
  -3  11   4        0.11       14.18     27.78 o 
  -2  11   4      334.72      330.94     40.46 o 
  -1  11   4       16.09       28.20     11.29 o 
   0  11   4       32.59       36.12     14.36 o 
   1  11   4      951.69      837.01     66.42 o 
   2  11   4      416.54      437.65     55.53 o 
   3  11   4       33.07       79.63     25.57 o 
   4  11   4        1.96       12.78     13.50 o 
   5  11   4      497.99      519.33    168.65 o 
   6  11   4      230.98      227.16     71.80 o 
   7  11   4      411.86      432.16     93.82 o 
   8  11   4      118.27      187.70     68.14 o 
  -8  12   4      599.69      575.91     94.71 o 
  -7  12   4      137.29      136.42     46.09 o 
  -6  12   4       34.46       32.96     18.41 o 
  -5  12   4        2.70       20.63     14.80 o 
  -4  12   4        3.44       58.69     37.96 o 
  -3  12   4      636.44      690.75    108.38 o 
  -2  12   4     1263.05     1304.20     84.83 o 
  -1  12   4     1929.87     1907.16    136.79 o 
   0  12   4     2424.98     2535.67     89.56 o 
   1  12   4      921.71      893.64     95.33 o 
   2  12   4      127.74      109.76     28.81 o 
   3  12   4        7.29       24.26     24.42 o 
   4  12   4       12.89       26.50     16.48 o 
   5  12   4      171.19      177.53     82.12 o 
   6  12   4      418.94      563.49    101.94 o 
   7  12   4      669.75      726.78    165.45 o 
  -6  13   4       10.18       15.69     16.19 o 
  -5  13   4       28.51       24.37     20.42 o 
  -4  13   4        0.45       36.09     19.93 o 
  -3  13   4        7.85       18.60      9.05 o 
  -2  13   4        2.40       18.01     19.87 o 
  -1  13   4       71.55       61.68     33.85 o 
   0  13   4       30.84       82.23     32.29 o 
   1  13   4       30.29       29.29     34.97 o 
   2  13   4      424.19      263.80    142.64 o 
   3  13   4      123.35      137.05     47.85 o 
   4  13   4       51.68       65.44     48.69 o 
   5  13   4      193.99      129.10     55.17 o 
  -2  14   4      244.33      141.55     54.59 o 
  -1  14   4      805.46      609.39    116.97 o 
   0  14   4      367.11      248.92    102.75 o 
   1  14   4        2.79       37.09     24.44 o 
 -15   1   5       89.93       55.50     64.56 o 
 -14   1   5      217.95      148.15     36.01 o 
 -13   1   5        7.09       23.60     23.99 o 
 -12   1   5      636.86      529.47    120.73 o 
 -11   1   5      553.70      478.13    137.36 o 
 -10   1   5     1758.14     1643.77    151.21 o 
  -9   1   5      303.89      275.04     39.06 o 
  -8   1   5      275.85      289.69     36.42 o 
  -7   1   5     7414.94     7680.77    128.91 o 
  -6   1   5     4387.22     4335.23     93.57 o 
  -5   1   5    24410.74    24726.79    214.29 o 
  -4   1   5    24372.98    24843.93    179.51 o 
  -3   1   5    13080.88    12758.38     96.65 o 
  -2   1   5       20.04       37.81     13.21 o 
  -1   1   5      371.06      447.42     26.37 o 
   0   1   5     1690.25     1764.90     30.06 o 
   1   1   5    18370.26    18249.32    134.33 o 
   2   1   5    56996.68    58041.85    671.87 o 
   3   1   5    27153.76    26692.60    257.75 o 
   4   1   5    26024.74    25133.71    174.05 o 
   5   1   5    25853.79    26351.91    237.80 o 
   6   1   5     6306.58     6337.49     95.13 o 
   7   1   5      341.21      364.37     38.26 o 
   8   1   5     1079.68     1045.94     59.45 o 
   9   1   5     1626.30     1636.19     93.85 o 
  10   1   5     2203.60     2181.39     86.95 o 
  11   1   5     3119.62     3371.14    199.21 o 
  12   1   5     1868.30     2260.34    284.79 o 
  13   1   5      875.24      739.19    100.61 o 
 -15   2   5       51.76        9.96     30.23 o 
 -14   2   5      331.17      217.81     94.07 o 
 -13   2   5     1450.96     1514.36    149.20 o 
 -12   2   5      791.20      710.35    131.12 o 
 -11   2   5      633.03      631.04     71.54 o 
 -10   2   5     1238.47     1211.21    114.02 o 
  -9   2   5     3850.07     3743.56     87.76 o 
  -8   2   5     3369.86     3343.76     80.89 o 
  -7   2   5     2107.71     2222.85     59.59 o 
  -6   2   5      897.96      875.04     36.58 o 
  -5   2   5    10957.18    11243.17    149.65 o 
  -4   2   5     5894.99     5988.63     77.35 o 
  -3   2   5      174.38      229.41     24.24 o 
  -2   2   5       15.08       36.17     11.20 o 
  -1   2   5     9187.21     9382.81     98.29 o 
   0   2   5     3603.87     3430.31     39.32 o 
   1   2   5     4240.09     4319.74     48.23 o 
   2   2   5     6293.36     6436.67     69.69 o 
   3   2   5      112.76      137.49     14.93 o 
   4   2   5     6216.27     6591.55    156.19 o 
   5   2   5      343.77      359.65     21.43 o 
   6   2   5     2096.01     2061.69     64.64 o 
   7   2   5      654.24      631.63     42.38 o 
   8   2   5       74.74       64.25     19.09 o 
   9   2   5      198.65      170.75     25.01 o 
  10   2   5      435.78      366.33     61.43 o 
  11   2   5     1583.63     1496.78    119.72 o 
  12   2   5      112.65      101.22     38.98 o 
  13   2   5       59.70       44.89     23.23 o 
 -14   3   5      369.44      358.91     77.14 o 
 -13   3   5      274.12      258.90     76.03 o 
 -12   3   5      152.20      192.50     53.78 o 
 -11   3   5        5.12       48.59     25.98 o 
 -10   3   5      162.64      169.62     44.99 o 
  -9   3   5      924.37      925.43     84.34 o 
  -8   3   5     1133.43     1074.39     95.15 o 
  -7   3   5     1549.44     1787.95     72.77 o 
  -6   3   5    15942.15    15974.11    142.41 o 
  -5   3   5    17905.73    17532.00    170.36 o 
  -4   3   5     5396.98     5125.57     64.40 o 
  -3   3   5      779.26      908.35     30.67 o 
  -2   3   5      129.34      176.58     17.93 o 
  -1   3   5        2.46       13.23      9.55 o 
   0   3   5      144.24      171.48     17.01 o 
   1   3   5     4670.86     4682.50    149.85 o 
   2   3   5     9372.80     9352.47    120.38 o 
   3   3   5    35026.77    34961.26    268.48 o 
   4   3   5    24012.00    24648.52    259.29 o 
   5   3   5     2183.95     2109.45     54.34 o 
   6   3   5     1452.49     1392.66     75.61 o 
   7   3   5      679.51      735.84     55.41 o 
   8   3   5       53.89       79.42     19.01 o 
   9   3   5       45.17       26.38     12.07 o 
  10   3   5      902.02      883.95    124.91 o 
  11   3   5     1978.35     1702.63    234.28 o 
  12   3   5     1289.28     1265.20    214.75 o 
  13   3   5      708.21      583.30     58.53 o 
 -14   4   5      974.91      951.27     69.22 o 
 -13   4   5     1202.50     1143.14    102.22 o 
 -12   4   5     1544.01     1514.46    122.90 o 
 -11   4   5     3163.65     3243.28    144.52 o 
 -10   4   5     2067.72     2148.31    107.84 o 
  -9   4   5     3868.74     3913.86    152.56 o 
  -8   4   5     2261.63     2255.60     65.48 o 
  -7   4   5     9531.88     9741.17    189.82 o 
  -6   4   5     8155.78     8124.60    113.62 o 
  -5   4   5     3074.87     2973.33     64.75 o 
  -4   4   5     6337.45     6416.98    181.87 o 
  -3   4   5     2654.87     2699.76     54.68 o 
  -2   4   5    11869.10    12271.98    187.47 o 
  -1   4   5     5527.62     5691.84     67.32 o 
   0   4   5      160.58      152.23     16.59 o 
   1   4   5     1559.57     1445.77     53.33 o 
   2   4   5     3239.37     3282.42    159.77 o 
   3   4   5       83.22       67.09     16.82 o 
   4   4   5     1620.87     1589.20     46.73 o 
   5   4   5       13.49       28.09      9.59 o 
   6   4   5        0.59       17.01     14.42 o 
   7   4   5      606.22      629.25     49.82 o 
   8   4   5     1282.55     1350.24     99.44 o 
   9   4   5     1644.21     1605.13     78.87 o 
  10   4   5      395.69      380.14     97.65 o 
  11   4   5      350.28      269.06     86.12 o 
  12   4   5      730.04      689.08    108.82 o 
  13   4   5      632.25      504.01    121.08 o 
 -14   5   5      554.59      393.88    180.16 o 
 -13   5   5      288.05      253.73     75.14 o 
 -12   5   5        0.73       72.69     59.59 o 
 -11   5   5       37.38       90.89     30.11 o 
 -10   5   5      833.59      913.99    126.16 o 
  -9   5   5     1154.38     1192.68     96.69 o 
  -8   5   5       18.85       40.88     15.12 o 
  -7   5   5      392.79      443.39     49.96 o 
  -6   5   5      671.28      724.23     55.40 o 
  -5   5   5     6697.02     6766.01     86.53 o 
  -4   5   5     1391.16     1414.78     53.73 o 
  -3   5   5      298.05      283.54     32.96 o 
  -2   5   5      776.01      700.85     29.42 o 
  -1   5   5     4462.01     4275.15     83.67 o 
   0   5   5     8056.40     7977.11     81.37 o 
   1   5   5      436.59      411.17     20.66 o 
   2   5   5     1152.76     1087.45     21.93 o 
   3   5   5     1530.50     1284.05     39.97 o 
   4   5   5     3643.57     3545.66     38.54 o 
   5   5   5      155.23      140.97     16.93 o 
   6   5   5      115.75      124.66     17.20 o 
   7   5   5     3801.82     4004.81    112.06 o 
   8   5   5       45.17       39.35     11.47 o 
   9   5   5      113.35      121.53     24.59 o 
  10   5   5       21.92       48.62     13.48 o 
  11   5   5      520.25      611.98     64.30 o 
  12   5   5      505.30      402.60    104.15 o 
 -13   6   5      353.27      226.09     98.21 o 
 -12   6   5     1454.01     1454.04    130.72 o 
 -11   6   5     3116.10     3434.21    223.73 o 
 -10   6   5     2041.62     2078.72    131.14 o 
  -9   6   5     1480.64     1477.79    161.87 o 
  -8   6   5     3809.43     3783.01    108.93 o 
  -7   6   5     3974.86     3986.36     88.89 o 
  -6   6   5     7481.05     7752.70     87.75 o 
  -5   6   5     2497.44     2349.67     55.74 o 
  -4   6   5     2840.74     2694.87     52.00 o 
  -3   6   5     5799.90     5734.57     87.88 o 
  -2   6   5     6477.41     6271.87     73.42 o 
  -1   6   5      329.16      252.01     26.22 o 
   0   6   5     2809.88     2874.16     53.53 o 
   1   6   5     3973.32     4000.15     73.33 o 
   2   6   5     1922.53     1943.19     30.96 o 
   3   6   5      176.06      185.57     15.87 o 
   4   6   5      191.01      191.56     19.20 o 
   5   6   5       32.72       33.50      7.80 o 
   6   6   5      254.19      275.45     27.97 o 
   7   6   5       42.57       51.40     17.03 o 
   8   6   5      437.88      442.42     50.98 o 
   9   6   5      570.86      506.60     81.55 o 
  10   6   5       80.32      122.01     26.74 o 
  11   6   5       78.33      220.39     56.75 o 
  12   6   5      416.14      381.65     78.14 o 
 -13   7   5      545.98      328.86    128.93 o 
 -12   7   5      465.22      353.42    117.94 o 
 -11   7   5      125.56      140.32     38.75 o 
 -10   7   5     1809.41     1666.27    134.19 o 
  -9   7   5      764.04     1045.91    149.60 o 
  -8   7   5       48.27       68.83     39.00 o 
  -7   7   5      108.60      132.93     19.37 o 
  -6   7   5       78.82       97.69     18.97 o 
  -5   7   5       85.03       88.07     17.83 o 
  -4   7   5       29.79       50.02     11.41 o 
  -3   7   5      352.11      322.59     39.07 o 
  -2   7   5    14650.29    14679.51    238.69 o 
  -1   7   5    13698.17    13667.72    136.21 o 
   0   7   5     9669.47     9884.05    104.67 o 
   1   7   5     1598.17     1460.55     39.51 o 
   2   7   5       93.59      123.11     21.77 o 
   3   7   5      248.74      254.42     19.89 o 
   4   7   5       46.29       59.71      9.08 o 
   5   7   5     1175.65     1134.24     58.54 o 
   6   7   5      573.70      594.06     53.00 o 
   7   7   5     5351.61     5692.73    438.80 o 
   8   7   5     3254.23     3435.62    133.39 o 
   9   7   5     1571.58     1670.40    151.70 o 
  10   7   5       15.79       13.03     30.85 o 
  11   7   5        1.09       65.40     43.55 o 
 -12   8   5      336.01      289.47     67.91 o 
 -11   8   5       17.48       61.95     38.58 o 
 -10   8   5      123.78       62.43     36.53 o 
  -9   8   5      435.69      556.33     70.43 o 
  -8   8   5     1719.61     1503.94     71.46 o 
  -7   8   5       21.30       23.93     22.61 o 
  -6   8   5      926.48      763.49     94.91 o 
  -5   8   5     1860.67     1800.33     61.09 o 
  -4   8   5      836.48      831.32     67.74 o 
  -3   8   5       41.45       61.51     20.57 o 
  -2   8   5      205.36      197.86     23.07 o 
  -1   8   5     1531.51     1417.04     32.64 o 
   0   8   5     2965.61     2923.51     45.58 o 
   1   8   5       44.63       46.63     10.09 o 
   2   8   5      188.34      213.71     21.55 o 
   3   8   5       83.71       94.88     14.16 o 
   4   8   5     3032.71     2977.37    145.66 o 
   5   8   5       27.94       49.18     11.47 o 
   6   8   5       39.66       48.09     10.57 o 
   7   8   5      119.34       99.56     32.66 o 
   8   8   5      151.10      153.31     36.93 o 
   9   8   5       58.33       76.10     31.38 o 
  10   8   5       87.50      133.51     34.31 o 
  11   8   5      259.34      285.40     58.85 o 
 -11   9   5      157.35      100.14     46.27 o 
 -10   9   5      313.33      267.28     89.66 o 
  -9   9   5      659.13      772.27    195.67 o 
  -8   9   5     1060.28     1057.93     79.59 o 
  -7   9   5       10.62       62.09     27.29 o 
  -6   9   5       47.65       37.83     21.42 o 
  -5   9   5       33.29       30.47     17.77 o 
  -4   9   5      296.50      270.33     31.67 o 
  -3   9   5     1753.32     1740.34    145.26 o 
  -2   9   5     5755.97     5789.25    119.70 o 
  -1   9   5     6931.98     7049.73    136.70 o 
   0   9   5    10121.52     9998.29    192.93 o 
   1   9   5     4538.11     4634.49    107.13 o 
   2   9   5     1742.22     1781.31     48.91 o 
   3   9   5      824.05      822.17     62.12 o 
   4   9   5      142.20      159.12     38.58 o 
   5   9   5     1149.85     1145.64     98.47 o 
   6   9   5     3810.72     4191.39    189.20 o 
   7   9   5     4253.25     4242.46    385.37 o 
   8   9   5     1994.87     2198.11    314.72 o 
   9   9   5     1491.15     1609.68    200.85 o 
  10   9   5      220.01      272.88     48.06 o 
 -10  10   5        0.35       18.47     19.09 o 
  -9  10   5       35.55       64.87     24.55 o 
  -8  10   5       92.09       95.19     36.39 o 
  -7  10   5       55.13      105.37     32.76 o 
  -6  10   5       32.01       41.54     18.18 o 
  -5  10   5       54.39       15.32     33.98 o 
  -4  10   5       10.67       30.44     16.41 o 
  -3  10   5      106.99       99.95     23.24 o 
  -2  10   5        1.02       31.56     14.37 o 
  -1  10   5        0.24        3.95     10.06 o 
   0  10   5        8.77       23.09     11.98 o 
   1  10   5       32.13       40.03     13.21 o 
   2  10   5      912.93      868.98     65.83 o 
   3  10   5      122.34       76.54     21.37 o 
   4  10   5      151.15      143.25     26.54 o 
   5  10   5        3.51        7.99     44.91 o 
   6  10   5      189.47      183.27     56.30 o 
   7  10   5       79.34       59.64     36.05 o 
   8  10   5      232.27      219.67     78.89 o 
   9  10   5       72.58       33.34     33.11 o 
  -9  11   5      605.86      511.60    188.88 o 
  -8  11   5      568.07      491.83    117.49 o 
  -7  11   5       77.48       41.63     29.67 o 
  -6  11   5      176.89      157.52     37.82 o 
  -5  11   5      444.59      382.99     91.12 o 
  -4  11   5      245.23      255.97     55.26 o 
  -3  11   5     2070.53     2029.48    116.96 o 
  -2  11   5     1945.66     1832.10    122.14 o 
  -1  11   5     1518.45     1500.25     75.29 o 
   0  11   5     2620.77     2699.16    196.29 o 
   1  11   5     3186.73     3424.19    158.99 o 
   2  11   5      250.21      229.17     43.58 o 
   3  11   5        7.28        9.78     24.30 o 
   4  11   5      186.31      184.47     62.16 o 
   5  11   5      877.72      930.29    163.67 o 
   6  11   5     1215.78     1192.94    199.63 o 
   7  11   5     1552.29     1638.45     98.86 o 
  -8  12   5      272.35      308.07    105.69 o 
  -7  12   5      105.68       73.98     26.85 o 
  -6  12   5      159.43      161.78     45.26 o 
  -5  12   5      603.58      586.47     70.09 o 
  -4  12   5      381.43      387.50     80.37 o 
  -3  12   5      172.39      221.82     47.92 o 
  -2  12   5       22.80       26.88     14.23 o 
  -1  12   5      430.67      429.28     92.59 o 
   0  12   5      265.77      283.66     48.01 o 
   1  12   5        0.06       20.65     16.90 o 
   2  12   5       35.87       69.21     39.01 o 
   3  12   5       34.85       78.65     40.92 o 
   4  12   5        2.64       27.74     27.48 o 
   5  12   5        0.07       54.25     35.31 o 
   6  12   5      227.33      217.37     88.10 o 
  -6  13   5        3.95       52.97     26.26 o 
  -5  13   5       41.88       49.35     26.92 o 
  -4  13   5       22.25       14.55     18.45 o 
  -3  13   5       18.48       20.32     10.89 o 
  -2  13   5      423.59      371.82     96.62 o 
  -1  13   5     1769.64     1831.81     59.28 o 
   0  13   5      326.01      365.93    121.70 o 
   2  13   5        1.01       39.88     21.69 o 
   3  13   5        8.03       39.40     35.71 o 
   4  13   5       36.62        7.23     26.88 o 
  -1  14   5       70.00       45.87     37.55 o 
   0  14   5       66.18       95.25     27.29 o 
 -15   0   6      496.17      381.33    170.74 o 
 -14   0   6      509.28      438.26    136.05 o 
 -13   0   6       17.23       42.43     33.61 o 
 -12   0   6      510.87      578.32    162.57 o 
 -11   0   6     4790.02     4923.23    273.36 o 
 -10   0   6    10102.37     9705.04    463.88 o 
  -9   0   6     3945.49     3873.49    339.55 o 
  -8   0   6      774.29      710.32     77.23 o 
  -7   0   6       68.89      106.88     47.57 o 
  -6   0   6        6.27       41.11     27.71 o 
  -5   0   6     2862.67     2661.17     96.35 o 
  -4   0   6    13459.78    14062.18    243.20 o 
  -3   0   6      594.15      802.57    132.06 o 
  -2   0   6      179.52      223.81     22.73 o 
  -1   0   6       76.97      167.83     33.72 o 
   0   0   6     9002.15     8727.76     87.76 o 
   1   0   6    11392.98    11192.55    108.26 o 
   2   0   6    26103.95    26142.51    246.18 o 
   3   0   6    15708.41    14897.27    283.71 o 
   4   0   6    35040.23    35567.04   1144.50 o 
   5   0   6    12486.54    12681.61    215.99 o 
   6   0   6     3447.04     3323.03    136.52 o 
   7   0   6      195.91      231.67     38.81 o 
   8   0   6     2622.52     2454.64    141.00 o 
   9   0   6     1148.97     1092.01    151.13 o 
  10   0   6     7011.50     6999.04    277.54 o 
  11   0   6     2380.90     2549.87    206.14 o 
  12   0   6     3111.81     3065.82    180.38 o 
  13   0   6     2177.08     1959.18    217.77 o 
 -15   1   6       32.74       83.26     30.85 o 
 -14   1   6        9.96       45.02     36.76 o 
 -13   1   6      417.70      295.76     87.21 o 
 -12   1   6      548.47      470.07    136.49 o 
 -11   1   6      267.07      249.88     53.32 o 
 -10   1   6      542.90      620.45     80.41 o 
  -9   1   6     1478.56     1415.76     82.50 o 
  -8   1   6     1480.06     1496.67     59.87 o 
  -7   1   6      388.78      433.96     41.33 o 
  -6   1   6     3422.00     3467.52    168.46 o 
  -5   1   6     2395.77     2270.54     46.00 o 
  -4   1   6     1999.37     1897.64     42.01 o 
  -3   1   6     3002.89     2881.09     44.33 o 
  -2   1   6     7353.00     7660.12     94.60 o 
  -1   1   6      725.62      745.18     33.15 o 
   0   1   6     7702.18     8051.46    101.79 o 
   1   1   6     4037.95     3982.46     44.63 o 
   2   1   6     1738.93     1499.06     21.35 o 
   3   1   6      648.08      588.21     35.63 o 
   4   1   6     2847.75     2774.52     58.11 o 
   5   1   6      184.53      205.23     22.98 o 
   6   1   6      255.62      266.24     26.80 o 
   7   1   6       20.82       17.88     12.64 o 
   8   1   6      165.51      189.42     18.94 o 
   9   1   6        9.91       40.53     12.79 o 
  10   1   6       30.94       51.57     18.82 o 
  11   1   6       10.09       57.41     18.29 o 
  12   1   6        0.18       34.34     22.86 o 
  13   1   6       20.34       28.38     26.59 o 
 -15   2   6        0.10       20.53     25.86 o 
 -14   2   6       14.44      107.45     36.23 o 
 -13   2   6      210.33      219.31     76.75 o 
 -12   2   6     1764.50     1916.56    165.39 o 
 -11   2   6     1569.93     1558.59    145.16 o 
 -10   2   6     4725.29     4728.42    119.88 o 
  -9   2   6     4288.71     4152.33    101.50 o 
  -8   2   6     1215.52     1033.46     47.68 o 
  -7   2   6       47.42       66.14     14.51 o 
  -6   2   6     4949.40     4929.19     86.24 o 
  -5   2   6     2464.03     2185.32     52.90 o 
  -4   2   6     3066.36     3140.36     55.36 o 
  -3   2   6       80.75      124.16     16.59 o 
  -2   2   6      862.52      856.06     19.73 o 
  -1   2   6    16279.02    17329.41    112.45 o 
   0   2   6     3687.22     3574.38     49.07 o 
   1   2   6       88.57       75.86      7.41 o 
   2   2   6    23879.19    23801.29    159.93 o 
   3   2   6    14931.58    14722.02    113.03 o 
   4   2   6    12830.48    12140.69    211.85 o 
   5   2   6     4976.28     4860.77     73.39 o 
   6   2   6      116.24      113.36     12.90 o 
   7   2   6      396.83      463.66     44.90 o 
   8   2   6      776.48      751.81     57.24 o 
   9   2   6      623.17      603.07     63.63 o 
  10   2   6     2915.24     2904.59    205.69 o 
  11   2   6     3143.72     3335.58    176.83 o 
  12   2   6     2183.90     2328.49    132.55 o 
  13   2   6      859.69      916.97     95.59 o 
 -14   3   6      421.49      427.45     81.52 o 
 -13   3   6      336.81      374.77    129.70 o 
 -12   3   6      685.54      799.19    129.36 o 
 -11   3   6     1254.16     1045.98    128.98 o 
 -10   3   6     4063.94     4087.13    138.33 o 
  -9   3   6     1770.50     1885.52    147.17 o 
  -8   3   6     4838.06     4838.71    125.89 o 
  -7   3   6     4550.76     4290.04     67.21 o 
  -6   3   6     8039.23     7970.79    101.34 o 
  -5   3   6    11023.71    11184.15    148.18 o 
  -4   3   6    21847.46    22779.85    218.05 o 
  -3   3   6     3219.21     2845.17     52.03 o 
  -2   3   6    12487.96    12368.56    106.04 o 
  -1   3   6    15410.97    15806.16    132.59 o 
   0   3   6    10795.46    10843.92     82.44 o 
   1   3   6     4105.81     3919.45     85.25 o 
   2   3   6     7531.03     7541.81    128.75 o 
   3   3   6     2947.57     2791.21     63.81 o 
   4   3   6    10068.96    10108.08     87.32 o 
   5   3   6      366.68      375.38     34.10 o 
   6   3   6      943.70     1004.24     47.89 o 
   7   3   6     1715.26     1641.20     94.87 o 
   8   3   6      776.15      698.51     64.68 o 
   9   3   6      427.24      478.77     69.46 o 
  10   3   6      187.26      148.01     34.75 o 
  11   3   6       15.25       24.39     18.87 o 
  12   3   6       18.32       21.32     18.54 o 
  13   3   6        2.30       67.98     26.92 o 
 -14   4   6      288.65      215.27     58.19 o 
 -13   4   6        0.88       56.90     36.32 o 
 -12   4   6      152.84      180.67     57.12 o 
 -11   4   6      224.32      245.05     53.28 o 
 -10   4   6      861.81      844.91    140.26 o 
  -9   4   6     2674.53     2697.36    230.10 o 
  -8   4   6      853.17      735.57     65.68 o 
  -7   4   6       78.03       97.71     18.00 o 
  -6   4   6     4383.19     4117.01     71.55 o 
  -5   4   6     4305.71     4235.54     87.96 o 
  -4   4   6      788.04      809.56     48.62 o 
  -3   4   6     5952.75     6104.02    116.70 o 
  -2   4   6       21.31       21.42      8.14 o 
  -1   4   6     6042.90     6303.06     93.92 o 
   0   4   6       25.02       79.65     11.25 o 
   1   4   6        0.92       38.97     17.00 o 
   2   4   6      577.87      486.84     69.12 o 
   3   4   6     8938.60     8461.93    182.00 o 
   4   4   6     1072.60      976.78     23.09 o 
   5   4   6      727.49      718.93     30.77 o 
   6   4   6       24.55       37.36     10.70 o 
   7   4   6      394.32      439.84     46.43 o 
   8   4   6     1531.46     1496.10    118.66 o 
   9   4   6       30.01       19.67     24.33 o 
  10   4   6      201.72      173.73     47.31 o 
  11   4   6     1184.01     1122.12    170.19 o 
  12   4   6      756.58      728.26     97.04 o 
  13   4   6       81.25       77.62     25.49 o 
 -14   5   6      346.32      217.94    152.47 o 
 -13   5   6      142.74      212.03     54.47 o 
 -12   5   6     1058.29     1113.51    114.35 o 
 -11   5   6     1675.65     1695.66    181.25 o 
 -10   5   6     2093.86     2027.60    138.69 o 
  -9   5   6     2381.11     2507.85     96.22 o 
  -8   5   6     6347.07     6078.52    166.24 o 
  -7   5   6     7512.25     7940.11    149.72 o 
  -6   5   6     9269.29     9608.87    130.02 o 
  -5   5   6     8561.82     8595.97    111.67 o 
  -4   5   6     8428.23     8183.69    102.46 o 
  -3   5   6    19143.16    19858.15    163.23 o 
  -2   5   6    14465.77    14543.52    134.44 o 
  -1   5   6     2397.79     2121.33     45.12 o 
   0   5   6    10909.64    10950.74    102.57 o 
   1   5   6    17028.61    16738.23    227.29 o 
   2   5   6    10890.50    10622.14    149.11 o 
   3   5   6     5712.69     5740.31    109.75 o 
   4   5   6      785.26      787.46     87.10 o 
   5   5   6     2142.75     2121.41     47.80 o 
   6   5   6     5708.44     5551.33    183.00 o 
   7   5   6     1352.08     1289.83     81.56 o 
   8   5   6       51.34       57.54     31.51 o 
   9   5   6      138.50      144.42     38.38 o 
  10   5   6      414.24      492.18    150.27 o 
  11   5   6      101.88       60.55     20.09 o 
  12   5   6      195.36      151.38     76.08 o 
 -13   6   6      624.55      450.02    133.03 o 
 -12   6   6      474.65      319.89    133.87 o 
 -11   6   6      119.00       55.20     48.15 o 
 -10   6   6      550.19      800.29    247.40 o 
  -9   6   6      177.89      285.82     63.69 o 
  -8   6   6      279.62      257.26     33.52 o 
  -7   6   6      589.35      589.95     67.70 o 
  -6   6   6      829.35      873.78     46.05 o 
  -5   6   6     3519.12     3491.30    104.10 o 
  -4   6   6      580.91      510.80     48.52 o 
  -3   6   6      386.46      433.86     43.39 o 
  -2   6   6     1423.03     1281.32     37.38 o 
  -1   6   6    12894.45    12834.48    145.41 o 
   0   6   6     4263.74     4458.31     70.54 o 
   1   6   6      227.07      253.00     15.89 o 
   2   6   6       31.27       38.31     17.82 o 
   3   6   6      550.30      509.31     85.83 o 
   4   6   6      145.54      175.53     33.91 o 
   5   6   6      127.71      145.93     17.69 o 
   6   6   6     6228.51     6270.61    142.43 o 
   7   6   6     1380.59     1541.33     86.07 o 
   8   6   6     2739.13     2797.53    173.44 o 
   9   6   6     1035.46     1036.59     66.79 o 
  10   6   6       66.57       65.12     38.95 o 
  11   6   6        6.59       49.22     33.56 o 
  12   6   6       27.99       42.12     29.87 o 
 -13   7   6      214.57      157.00     97.51 o 
 -12   7   6      650.38      420.38    128.34 o 
 -11   7   6      297.60      238.16     84.64 o 
 -10   7   6      483.74      415.02    108.30 o 
  -9   7   6     1842.77     1569.33    115.82 o 
  -8   7   6     1158.29     1207.11    115.42 o 
  -7   7   6     1090.43      971.72     83.93 o 
  -6   7   6     4119.18     4080.85    103.70 o 
  -5   7   6     3042.51     3051.58     59.67 o 
  -4   7   6     3390.16     3410.09     59.84 o 
  -3   7   6     4303.82     4396.75     60.62 o 
  -2   7   6     2407.53     2319.11     56.18 o 
  -1   7   6     4254.20     4448.52     69.36 o 
   0   7   6     2721.73     2765.91     96.74 o 
   1   7   6     3481.89     3434.85     78.50 o 
   2   7   6     1454.61     1364.21     26.30 o 
   3   7   6     2559.11     2461.88     86.34 o 
   4   7   6      692.41      646.65     93.09 o 
   5   7   6     2594.76     2590.60     62.38 o 
   6   7   6      167.11      130.96     20.43 o 
   7   7   6      429.41      402.85     39.59 o 
   8   7   6      996.31      954.68    102.79 o 
   9   7   6      271.77      353.90    146.73 o 
  10   7   6        3.48       43.73     42.45 o 
  11   7   6       16.92       73.30     47.70 o 
 -12   8   6      583.99      676.01     76.16 o 
 -11   8   6       42.04       40.36     30.78 o 
 -10   8   6       90.29       71.72     26.33 o 
  -9   8   6        0.80       37.60     28.95 o 
  -8   8   6       70.61      101.56     36.37 o 
  -7   8   6     1866.11     1960.07    125.06 o 
  -6   8   6     1284.95     1253.83    125.12 o 
  -5   8   6     1186.68     1178.23    117.61 o 
  -4   8   6     1373.78     1372.73     65.92 o 
  -3   8   6      243.76      232.95     29.21 o 
  -2   8   6     3328.26     3368.51     67.14 o 
  -1   8   6     5171.98     5336.37     85.44 o 
   0   8   6     1420.44     1391.86     32.98 o 
   1   8   6     1022.11      952.66     46.99 o 
   2   8   6       76.67       68.99     11.85 o 
   3   8   6      189.23      171.50     32.90 o 
   4   8   6      826.20      889.85    171.75 o 
   5   8   6       69.37       82.07     39.55 o 
   6   8   6     3249.06     3591.73    107.46 o 
   7   8   6     4017.76     4520.42    346.96 o 
   8   8   6     3446.34     3959.01    391.54 o 
   9   8   6      779.59      770.30    154.29 o 
  10   8   6      275.46      170.91     48.00 o 
 -11   9   6        7.06       19.51     25.20 o 
 -10   9   6       35.30       52.25     20.67 o 
  -9   9   6      195.42      120.16     56.71 o 
  -8   9   6       40.27       47.43     21.42 o 
  -7   9   6      165.36      150.18     32.85 o 
  -6   9   6       88.42      102.40     27.72 o 
  -5   9   6      273.59      267.25     56.09 o 
  -4   9   6      201.32      138.66     30.58 o 
  -3   9   6        5.92       27.59     13.51 o 
  -2   9   6        3.38       16.55     11.18 o 
  -1   9   6      361.03      358.59     37.44 o 
   0   9   6      401.42      427.76     47.28 o 
   1   9   6        1.63       16.19      7.64 o 
   2   9   6      180.01      164.29     21.57 o 
   3   9   6     1684.37     1710.00     37.48 o 
   4   9   6      381.84      313.52     27.73 o 
   5   9   6       20.05       15.38     14.42 o 
   6   9   6       36.26      102.20     37.59 o 
   7   9   6      489.25      479.27    133.77 o 
   8   9   6      411.91      456.26    133.83 o 
   9   9   6      234.59      239.73     65.74 o 
 -10  10   6        0.40       38.55     26.03 o 
  -9  10   6       12.89       27.14     20.94 o 
  -8  10   6       20.54       49.47     35.64 o 
  -7  10   6      170.75      232.89     51.41 o 
  -6  10   6     2055.28     2259.40    182.97 o 
  -5  10   6     1177.62     1437.91    107.60 o 
  -4  10   6       19.88       51.14     21.06 o 
  -3  10   6      722.89      666.33    118.61 o 
  -2  10   6      556.91      523.34     57.38 o 
  -1  10   6     1232.12     1171.10     95.09 o 
   0  10   6     1363.50     1360.97     88.35 o 
   1  10   6      587.77      583.50     51.63 o 
   2  10   6        7.45       11.73     10.71 o 
   3  10   6      119.59      133.98     30.80 o 
   4  10   6       61.87       98.68     49.76 o 
   5  10   6      445.89      569.96    103.80 o 
   6  10   6     1868.77     1988.60    131.03 o 
   7  10   6     1285.64     1441.12    186.45 o 
   8  10   6     1848.11     2128.16    293.16 o 
  -9  11   6       38.29       85.83     30.48 o 
  -8  11   6      132.75      106.89     35.91 o 
  -7  11   6       40.38       52.78     33.30 o 
  -6  11   6      131.90      146.09     48.90 o 
  -5  11   6      112.66      144.91     33.51 o 
  -4  11   6      391.50      245.40     77.73 o 
  -3  11   6      253.23      221.67     35.58 o 
  -2  11   6        1.98       16.78     11.97 o 
  -1  11   6      548.12      585.91    100.17 o 
   0  11   6      768.12      690.16    197.93 o 
   1  11   6       18.21       21.53     13.32 o 
   2  11   6      122.04       95.86     26.12 o 
   3  11   6      212.21      123.50     36.73 o 
   4  11   6      110.18      168.14     50.54 o 
   5  11   6       11.59       69.00     39.19 o 
   6  11   6       33.82       54.28     34.62 o 
   7  11   6       16.06       60.00     32.86 o 
  -8  12   6        6.24      100.92     30.04 o 
  -7  12   6      124.12      131.52     38.54 o 
  -6  12   6      364.94      303.64     60.04 o 
  -5  12   6      296.63      251.64     67.51 o 
  -4  12   6      134.91      132.28     42.93 o 
  -3  12   6      105.24       80.01     19.71 o 
  -2  12   6      356.57      251.00     54.66 o 
  -1  12   6      771.87      764.19     51.09 o 
   0  12   6      646.91      636.07     62.37 o 
   1  12   6       28.65       41.04     39.71 o 
   2  12   6        4.72       52.41     26.99 o 
   3  12   6      169.48      160.95     95.00 o 
   4  12   6       10.14        1.96     27.50 o 
   5  12   6      136.51      201.04     58.40 o 
   6  12   6      391.93      353.40    162.97 o 
  -5  13   6      518.61      509.11    152.84 o 
  -4  13   6      330.24      257.93     97.30 o 
  -3  13   6      223.07      167.09     57.75 o 
  -2  13   6      551.48      384.64     77.66 o 
  -1  13   6      637.34      495.61    106.07 o 
   0  13   6      353.70      306.91    145.34 o 
   1  13   6      167.78      166.09    100.00 o 
   2  13   6      297.45      207.87    160.21 o 
   3  13   6      241.82      268.74     70.63 o 
   4  13   6      245.88      161.89     91.31 o 
 -15   1   7      510.63      327.18    170.19 o 
 -14   1   7      133.79      159.09     47.43 o 
 -13   1   7      604.76      670.61    126.25 o 
 -12   1   7     1293.09     1639.02    219.39 o 
 -11   1   7     9316.34    10672.35    500.87 o 
 -10   1   7    12522.98    13102.21    257.66 o 
  -9   1   7     9400.30     9591.46    282.69 o 
  -8   1   7     3449.35     3396.88     63.62 o 
  -7   1   7     4983.61     5088.19     96.67 o 
  -6   1   7     2381.93     2528.48     55.80 o 
  -5   1   7      296.65      359.59     44.65 o 
  -4   1   7     3645.51     3735.37     65.35 o 
  -3   1   7     9086.30     9181.60     88.64 o 
  -2   1   7    38172.65    39846.19    259.04 o 
  -1   1   7    15218.88    15784.38    140.34 o 
   0   1   7     6224.63     6367.83     82.16 o 
   1   1   7        1.99       24.94      8.67 o 
   2   1   7     1042.54     1027.10     23.21 o 
   3   1   7     2151.29     1984.12     46.05 o 
   4   1   7     4030.42     3784.11     64.21 o 
   5   1   7     1885.41     1924.32     44.15 o 
   6   1   7     1039.64      999.05     51.78 o 
   7   1   7      332.38      313.62     36.74 o 
   8   1   7       31.15       49.85     18.35 o 
   9   1   7      967.28      918.71     83.22 o 
  10   1   7     1430.45     1507.93    160.69 o 
  11   1   7     1514.76     1435.46    226.10 o 
  12   1   7     1820.40     1700.96     73.75 o 
  13   1   7     1218.99      944.42    135.53 o 
 -14   2   7       11.03       71.32     48.79 o 
 -13   2   7        0.06       40.22     31.82 o 
 -12   2   7      134.34       85.65     62.34 o 
 -11   2   7      121.29       85.02     45.26 o 
 -10   2   7       42.68       72.74     47.05 o 
  -9   2   7      562.22      601.95     56.99 o 
  -8   2   7      273.85      251.22     32.07 o 
  -7   2   7      745.21      725.22     57.69 o 
  -6   2   7     1222.29     1111.27     55.56 o 
  -5   2   7     6945.93     7194.53     97.88 o 
  -4   2   7     2908.79     2839.88     51.77 o 
  -3   2   7       26.04       10.74     13.48 o 
  -2   2   7    10750.64    11649.41    138.27 o 
  -1   2   7     8932.46     8728.61    173.95 o 
   0   2   7     5140.94     5129.60     62.62 o 
   1   2   7     3538.68     3467.99     58.18 o 
   2   2   7      553.22      456.65     28.30 o 
   3   2   7    13670.67    14082.41    128.58 o 
   4   2   7     9431.44     9462.25    102.43 o 
   5   2   7     2740.31     2782.60     50.23 o 
   6   2   7       75.73       94.91     16.32 o 
   7   2   7     4171.26     4108.00     87.66 o 
   8   2   7     2300.15     2261.22     61.63 o 
   9   2   7     1570.85     1618.39     57.19 o 
  10   2   7       15.18       28.85     12.45 o 
  11   2   7        5.03       35.26     15.47 o 
  12   2   7      658.95      550.76     58.72 o 
  13   2   7      118.24       68.64     31.88 o 
 -14   3   7        1.08       51.33     34.08 o 
 -13   3   7      473.37      363.42     89.70 o 
 -12   3   7      769.78      777.54    167.31 o 
 -11   3   7     1600.23     1744.87    227.69 o 
 -10   3   7     1901.13     1895.80    199.37 o 
  -9   3   7    11003.64    11283.86    312.29 o 
  -8   3   7     5390.62     5143.72     75.46 o 
  -7   3   7        0.07       33.29     15.33 o 
  -6   3   7     1842.39     1756.37     80.73 o 
  -5   3   7        9.89       35.50     13.12 o 
  -4   3   7    12425.44    12528.84    132.56 o 
  -3   3   7     1238.05     1160.11     36.55 o 
  -2   3   7     5601.85     5585.05     71.59 o 
  -1   3   7     6281.27     6210.69     68.83 o 
   0   3   7     6285.71     5941.13    140.98 o 
   1   3   7      109.49      178.43     21.58 o 
   2   3   7     2119.32     1808.82     69.56 o 
   3   3   7     5808.71     5485.57     59.49 o 
   4   3   7     3794.23     3720.85     52.50 o 
   5   3   7      504.42      484.63     55.43 o 
   6   3   7       13.35       18.66     12.51 o 
   7   3   7        7.88       40.14     14.52 o 
   8   3   7     2000.41     1902.92     59.16 o 
   9   3   7      115.97      117.42     28.44 o 
  10   3   7     1246.58     1237.47     82.62 o 
  11   3   7     1834.04     2078.72    122.93 o 
  12   3   7      409.19      446.59    140.91 o 
 -14   4   7       43.22       63.34     39.70 o 
 -13   4   7        4.59       50.44     24.76 o 
 -12   4   7        9.90       13.09     27.42 o 
 -11   4   7        1.92       44.88     28.29 o 
 -10   4   7        3.41       41.78     39.18 o 
  -9   4   7     1350.73     1447.61    187.21 o 
  -8   4   7      283.33      312.37     42.93 o 
  -7   4   7     3459.10     3469.80     86.96 o 
  -6   4   7     2590.96     2605.16     85.26 o 
  -5   4   7     4121.47     4096.67     65.90 o 
  -4   4   7     5946.12     6132.88     80.58 o 
  -3   4   7    20249.52    19838.55    208.23 o 
  -2   4   7    12265.19    12006.26    119.22 o 
  -1   4   7    17152.56    16374.06    312.66 o 
   0   4   7    10472.87     9996.73    139.52 o 
   1   4   7    17262.59    17315.29    274.88 o 
   2   4   7    11293.16    11789.72    519.28 o 
   3   4   7    12080.15    11944.10    161.81 o 
   4   4   7     3751.44     3471.09     55.79 o 
   5   4   7     6133.51     6342.41     60.45 o 
   6   4   7     6943.09     7070.35     79.71 o 
   7   4   7     2728.82     2885.06     78.83 o 
   8   4   7     1472.66     1369.94     88.85 o 
   9   4   7     1207.83     1159.70    127.04 o 
  10   4   7     2175.15     1989.77    133.91 o 
  11   4   7      552.07      512.46     52.96 o 
  12   4   7      142.57      210.53     51.92 o 
 -14   5   7      294.98      210.45    128.27 o 
 -13   5   7       42.32      122.32     49.87 o 
 -12   5   7       18.81       56.79     18.13 o 
 -11   5   7      231.55      284.38     99.03 o 
 -10   5   7      415.10      406.62     80.95 o 
  -9   5   7      231.14      281.22     59.71 o 
  -8   5   7      391.76      348.04     36.87 o 
  -7   5   7       84.84       79.17     33.10 o 
  -6   5   7     4332.75     4188.68     67.26 o 
  -5   5   7     6171.62     6230.41    145.96 o 
  -4   5   7      139.34      140.78     16.50 o 
  -3   5   7       27.83       33.30     16.91 o 
  -2   5   7     4769.32     4535.58     98.07 o 
  -1   5   7     2801.63     2682.28     55.73 o 
   0   5   7     2917.66     2922.66     49.53 o 
   1   5   7      393.69      464.94    138.84 o 
   2   5   7     2032.60     1973.06     54.85 o 
   3   5   7     2895.34     2790.43    314.50 o 
   4   5   7      446.72      456.31     40.03 o 
   5   5   7      172.20      160.20     21.60 o 
   6   5   7      505.77      511.19     34.19 o 
   7   5   7     4064.27     4207.41     98.26 o 
   8   5   7      195.33      173.45     40.90 o 
   9   5   7      104.41      120.11     25.44 o 
  10   5   7       23.12       37.08     22.72 o 
  11   5   7       93.68       28.85     21.97 o 
  12   5   7      354.15      376.71     91.38 o 
 -13   6   7        2.38       46.32     17.51 o 
 -12   6   7       69.32       45.58     32.84 o 
 -11   6   7      171.96      210.45     54.91 o 
 -10   6   7        1.82       83.72     34.82 o 
  -9   6   7      204.33      230.11     42.48 o 
  -8   6   7      700.99      785.04    103.72 o 
  -7   6   7     3759.48     3583.92     90.32 o 
  -6   6   7      743.17      720.78     53.62 o 
  -5   6   7     1362.38     1391.01     46.37 o 
  -4   6   7     3643.45     3609.84     59.79 o 
  -3   6   7    11321.56    11338.13    130.77 o 
  -2   6   7     2328.15     2326.43     41.00 o 
  -1   6   7     2126.68     2088.47     40.06 o 
   0   6   7     5183.72     5226.41     79.10 o 
   1   6   7    10264.85    10598.46    398.21 o 
   2   6   7     7030.43     7019.74    204.59 o 
   3   6   7     3753.28     3913.47    117.23 o 
   4   6   7     1641.42     1713.49     64.97 o 
   5   6   7     7266.94     7674.59    305.02 o 
   6   6   7     5698.60     5918.50     87.11 o 
   7   6   7     1319.67     1274.44     74.53 o 
   8   6   7     1616.39     1582.21    120.24 o 
   9   6   7      781.99      843.82    116.84 o 
  10   6   7     1231.24     1202.23    211.06 o 
  11   6   7      393.52      478.93     95.08 o 
 -13   7   7     1532.84     1520.60    116.16 o 
 -12   7   7      642.05      619.61    106.74 o 
 -11   7   7        4.26       35.40     48.40 o 
 -10   7   7       86.42      148.70     36.76 o 
  -9   7   7      154.07      168.67     36.80 o 
  -8   7   7     2076.52     2113.94    176.50 o 
  -7   7   7     1565.04     1411.27    118.75 o 
  -6   7   7     3127.49     3171.14     89.24 o 
  -5   7   7     3819.22     3709.51     98.82 o 
  -4   7   7     3687.92     3756.73     67.16 o 
  -3   7   7      565.90      685.10     56.03 o 
  -2   7   7     2474.05     2351.36     43.22 o 
  -1   7   7      919.02      817.09     53.28 o 
   0   7   7      131.28      141.07     17.86 o 
   1   7   7      327.30      319.32     18.64 o 
   2   7   7      341.80      325.04     71.78 o 
   3   7   7      845.16      739.33    113.11 o 
   4   7   7     1410.80     1646.05    280.25 o 
   5   7   7      376.10      577.53    101.18 o 
   6   7   7      890.75     1177.89    262.71 o 
   7   7   7     3220.97     3417.68    137.38 o 
   8   7   7     1270.75     1393.52    197.91 o 
   9   7   7      720.55      694.39     84.51 o 
  10   7   7        7.62       99.69     60.24 o 
  11   7   7      150.86      153.34     74.26 o 
 -12   8   7        0.05       38.15     27.28 o 
 -11   8   7       13.44       43.23     20.71 o 
 -10   8   7      121.72      124.32     26.79 o 
  -9   8   7      225.99      196.84     57.31 o 
  -8   8   7      109.77      109.02     26.19 o 
  -7   8   7       49.21       55.77     32.47 o 
  -6   8   7      759.08      650.97     77.08 o 
  -5   8   7     1764.80     1740.72     59.56 o 
  -4   8   7      205.93      216.37     35.33 o 
  -3   8   7      228.51      238.63     30.25 o 
  -2   8   7     2026.08     1864.95     81.37 o 
  -1   8   7     4007.99     3962.08     80.23 o 
   0   8   7     2725.35     2763.00     60.01 o 
   1   8   7        3.96       28.03     10.98 o 
   2   8   7      274.78      266.53     56.51 o 
   3   8   7     2688.28     2576.03    115.92 o 
   4   8   7     1809.06     1659.05    183.82 o 
   5   8   7      145.21      184.08     56.48 o 
   6   8   7       22.91       14.30     33.05 o 
   7   8   7      646.66      788.77    109.96 o 
   8   8   7      883.20      897.39    199.90 o 
   9   8   7      605.94      522.28    100.61 o 
  10   8   7       20.26      119.84     38.03 o 
 -11   9   7      383.54      304.32     97.40 o 
 -10   9   7      317.23      410.25     65.25 o 
  -9   9   7      230.12      239.33     40.94 o 
  -8   9   7      689.55      769.75     97.11 o 
  -7   9   7     2771.04     2913.91    154.44 o 
  -6   9   7     4262.99     4644.42    188.30 o 
  -5   9   7     4094.37     4351.15    137.02 o 
  -4   9   7     1460.10     1321.71     93.03 o 
  -3   9   7      418.70      359.24     54.84 o 
  -2   9   7       95.77       56.56     24.69 o 
  -1   9   7      505.91      557.00     60.44 o 
   0   9   7      478.91      447.45     94.53 o 
   1   9   7      550.34      522.90     43.14 o 
   2   9   7     2209.17     2260.52     51.65 o 
   3   9   7      138.39      215.02     57.57 o 
   4   9   7      531.85      551.51    132.04 o 
   5   9   7      300.20      367.09     84.71 o 
   6   9   7      944.75     1114.88    255.85 o 
   7   9   7     1156.58      997.77    174.77 o 
   8   9   7     1012.34     1133.40    139.58 o 
   9   9   7      661.95      548.13    142.76 o 
 -10  10   7       53.71       37.75     17.00 o 
  -9  10   7        4.89       95.64     70.17 o 
  -8  10   7       77.76       58.61     33.59 o 
  -7  10   7        0.09       25.78     23.14 o 
  -6  10   7       61.08      105.15     26.91 o 
  -5  10   7        2.70       23.23     12.72 o 
  -4  10   7        7.91       41.47     18.81 o 
  -3  10   7       35.28       32.98     17.76 o 
  -2  10   7      131.93      117.41     21.85 o 
  -1  10   7       14.46       28.96     18.56 o 
   0  10   7        0.79        8.75     14.75 o 
   1  10   7       91.66      119.56     23.49 o 
   2  10   7        8.07       33.40     10.72 o 
   3  10   7      104.40      155.53     42.72 o 
   4  10   7       48.15       44.32     27.85 o 
   5  10   7       37.06      170.37     48.06 o 
   6  10   7        1.37       39.33     22.90 o 
   7  10   7       24.73       50.04     27.04 o 
   8  10   7        1.53       48.82     26.70 o 
  -9  11   7        0.13       34.72     18.94 o 
  -8  11   7      159.25      132.62     34.86 o 
  -7  11   7     1413.51     1281.92    147.15 o 
  -6  11   7     2265.44     2594.39    216.44 o 
  -5  11   7     2161.43     2412.38    106.53 o 
  -4  11   7      142.74      114.99     26.76 o 
  -3  11   7       78.11      102.93     24.58 o 
  -2  11   7        0.89       54.63     22.30 o 
  -1  11   7        5.53       26.57     26.43 o 
   0  11   7      266.06      251.57     54.39 o 
   1  11   7        0.83       56.35     50.30 o 
   2  11   7      791.55      867.22    263.05 o 
   3  11   7     1014.00      869.20    184.45 o 
   4  11   7       58.10       87.39     40.73 o 
   5  11   7       32.42       -9.29     28.41 o 
   6  11   7      128.61      242.42     61.99 o 
   7  11   7      301.12      283.81    110.70 o 
  -7  12   7        5.65       50.92     29.27 o 
  -6  12   7      256.10      199.98     38.43 o 
  -5  12   7      335.41      301.44     54.16 o 
  -4  12   7      188.95      137.64     34.60 o 
  -3  12   7       58.68       76.22     26.06 o 
  -2  12   7      320.51      359.53     96.40 o 
  -1  12   7      933.07     1036.51    145.43 o 
   0  12   7      381.63      431.54     72.68 o 
   2  12   7      316.96      308.96     92.84 o 
   3  12   7      753.10      823.11    161.67 o 
   4  12   7      555.54      521.92    194.32 o 
   5  12   7      131.54      109.51     61.07 o 
  -5  13   7      540.27      584.11     76.56 o 
  -4  13   7      285.74      288.65     77.80 o 
  -3  13   7       68.38       49.13     16.92 o 
  -2  13   7      386.72      244.78     77.10 o 
  -1  13   7      220.85      255.22     95.55 o 
   0  13   7       14.42        9.95     10.46 o 
   1  13   7      202.67      129.09     95.71 o 
   2  13   7      114.53      142.11     50.19 o 
   3  13   7      616.15      529.72    164.05 o 
 -14   0   8       83.92      107.35     63.01 o 
 -13   0   8      155.96      129.62     67.51 o 
 -12   0   8     2770.81     2995.38    247.77 o 
 -11   0   8     7494.53     8119.88    423.10 o 
 -10   0   8    16071.43    16644.72    285.13 o 
  -9   0   8     6174.08     6274.17    385.08 o 
  -8   0   8     2439.36     2135.19     66.86 o 
  -7   0   8     7425.13     7560.29    175.42 o 
  -6   0   8     5162.41     5124.40    161.09 o 
  -5   0   8    10195.10    10536.96    163.97 o 
  -4   0   8      130.54       80.51     49.62 o 
  -3   0   8    43564.71    46553.31    581.35 o 
  -2   0   8    64132.53    66492.49    282.11 o 
  -1   0   8    40172.09    39792.30    403.58 o 
   0   0   8    19442.77    20238.29    207.19 o 
   1   0   8     4797.16     4609.48     78.61 o 
   2   0   8     4599.64     4839.33    128.51 o 
   3   0   8       19.86       51.62     12.50 o 
   4   0   8      352.20      417.05     51.76 o 
   5   0   8     2933.43     2904.54     91.67 o 
   6   0   8     8336.90     8471.05    129.87 o 
   7   0   8     2826.09     2720.41     84.95 o 
   8   0   8     1922.41     1839.71    144.64 o 
   9   0   8        0.44       49.09     21.47 o 
  10   0   8       32.83       23.86     25.07 o 
  11   0   8      110.45       77.24     27.27 o 
  12   0   8      558.72      489.32    145.03 o 
 -14   1   8       95.97      148.86     34.95 o 
 -13   1   8      158.17      169.87     44.02 o 
 -12   1   8        3.09       17.10     20.97 o 
 -11   1   8     1138.53     1140.04    140.26 o 
 -10   1   8      246.87      318.16     72.57 o 
  -9   1   8       91.88      121.08     18.90 o 
  -8   1   8      776.79      793.29     73.28 o 
  -7   1   8      530.12      548.97     63.85 o 
  -6   1   8      203.65      238.32     30.90 o 
  -5   1   8        0.80       35.26     13.55 o 
  -4   1   8      201.42      280.82     27.98 o 
  -3   1   8      216.74      316.73     29.51 o 
  -2   1   8     5410.51     5252.08    116.32 o 
  -1   1   8      252.23      237.16     23.01 o 
   0   1   8      356.86      300.42     21.58 o 
   1   1   8       16.27       46.21     13.50 o 
   2   1   8      205.81      221.46     17.38 o 
   3   1   8     1347.62     1338.47     31.04 o 
   4   1   8     3570.27     3813.51     69.00 o 
   5   1   8      128.06      173.81     21.25 o 
   6   1   8       79.94      103.42     12.83 o 
   7   1   8     1125.61     1130.68     57.42 o 
   8   1   8      642.15      636.97     61.33 o 
   9   1   8      588.69      529.55     52.06 o 
  10   1   8       31.83       27.60     11.12 o 
  11   1   8      162.99      172.43     29.73 o 
  12   1   8       59.50       68.84     22.77 o 
 -14   2   8       97.64      136.01     40.60 o 
 -13   2   8      455.43      251.69    104.51 o 
 -12   2   8     1685.95     1752.09    212.95 o 
 -11   2   8     1876.52     1931.95    101.25 o 
 -10   2   8     5785.04     6222.13    196.76 o 
  -9   2   8     5586.19     5549.90    215.58 o 
  -8   2   8     6730.23     6521.34     78.59 o 
  -7   2   8     1366.84     1378.58     65.44 o 
  -6   2   8       66.74      124.11     18.80 o 
  -5   2   8      648.57      754.92     58.94 o 
  -4   2   8    10991.10    11522.75    133.15 o 
  -3   2   8    14128.29    14267.58    224.04 o 
  -2   2   8    24503.10    24468.69    179.34 o 
  -1   2   8    34450.00    35079.90    283.54 o 
   0   2   8    12929.82    13323.33    128.34 o 
   1   2   8     2262.99     2077.28     46.35 o 
   2   2   8        6.41       10.78     10.40 o 
   3   2   8      198.60      251.88     19.80 o 
   4   2   8      984.77     1032.75     31.89 o 
   5   2   8     2210.05     2208.90     58.57 o 
   6   2   8     2011.32     2064.61     68.44 o 
   7   2   8     2617.72     2571.64     69.57 o 
   8   2   8     1588.83     1617.24     98.65 o 
   9   2   8       18.31       31.42     16.59 o 
  10   2   8       73.64       92.56     17.97 o 
  11   2   8      800.05      858.25     95.72 o 
  12   2   8      163.40      227.99     65.87 o 
 -14   3   8       68.55       16.91     39.08 o 
 -13   3   8      663.58      641.04     74.41 o 
 -12   3   8      682.21      745.96     92.40 o 
 -11   3   8      508.06      463.35     93.46 o 
 -10   3   8        8.30       27.94     31.82 o 
  -9   3   8     1469.41     1471.88    141.64 o 
  -8   3   8      230.08      296.72     34.64 o 
  -7   3   8      129.49      152.50     21.21 o 
  -6   3   8      201.28      227.29     25.43 o 
  -5   3   8       92.21      138.32     21.30 o 
  -4   3   8        3.03       23.58     13.38 o 
  -3   3   8       39.19       95.95     16.99 o 
  -2   3   8        3.99       25.90      8.36 o 
  -1   3   8     5829.05     5617.16    103.58 o 
   0   3   8     5993.94     5919.25    104.94 o 
   1   3   8     1667.37     1528.92     40.41 o 
   2   3   8     6906.81     7151.79     69.30 o 
   3   3   8     4894.30     4733.28    107.08 o 
   4   3   8     4335.42     4166.19     66.71 o 
   5   3   8     3309.51     3207.01     43.62 o 
   6   3   8     3552.25     3661.22     83.29 o 
   7   3   8     3928.86     3880.93     69.33 o 
   8   3   8     1806.55     1948.50     91.38 o 
   9   3   8     2056.97     2172.77    108.02 o 
  10   3   8      274.58      235.27     42.00 o 
  11   3   8      840.01      846.59     88.15 o 
  12   3   8      984.21     1000.12    161.60 o 
 -14   4   8       55.61      120.93     68.36 o 
 -13   4   8       84.50      120.14     81.36 o 
 -12   4   8      391.07      417.71     92.87 o 
 -11   4   8      762.32      789.09    138.18 o 
 -10   4   8     2242.34     2112.80    149.30 o 
  -9   4   8     1384.55     1484.72    122.86 o 
  -8   4   8     3195.90     3118.42     74.98 o 
  -7   4   8     1115.87     1014.41    108.06 o 
  -6   4   8     1852.12     1817.06    105.87 o 
  -5   4   8      109.99      109.72     17.46 o 
  -4   4   8     2811.32     2687.91     58.92 o 
  -3   4   8     1412.83     1236.02     38.63 o 
  -2   4   8    12938.06    12835.07    262.63 o 
  -1   4   8     7206.15     7003.26    123.79 o 
   0   4   8     4716.18     4336.05     75.75 o 
   1   4   8     1783.22     2034.54     92.49 o 
   2   4   8      634.07      505.78     61.67 o 
   3   4   8     2444.94     2381.63     66.96 o 
   4   4   8       18.15       28.22     18.34 o 
   5   4   8     1428.86     1370.17     33.46 o 
   6   4   8      587.03      552.73     37.80 o 
   7   4   8     2366.02     2340.51     55.54 o 
   8   4   8     2764.64     2711.31     91.76 o 
   9   4   8        7.48       40.84     30.00 o 
  10   4   8        2.35       57.94     19.67 o 
  11   4   8      386.38      215.46     98.96 o 
  12   4   8       69.26      142.95     49.07 o 
 -14   5   8      603.89      388.76    235.10 o 
 -13   5   8      425.02      349.35     95.34 o 
 -12   5   8      211.79      199.37     53.64 o 
 -11   5   8      622.30      618.70    125.42 o 
 -10   5   8      819.84      971.78    127.52 o 
  -9   5   8     1243.84     1319.79    149.85 o 
  -8   5   8       98.76      103.43     23.30 o 
  -7   5   8      128.03      114.49     29.57 o 
  -6   5   8      274.46      275.24     29.29 o 
  -5   5   8      107.67      120.60     18.97 o 
  -4   5   8      429.85      427.52     48.48 o 
  -3   5   8     2136.94     2059.16     49.95 o 
  -2   5   8     1030.35     1077.43     31.40 o 
  -1   5   8      588.95      548.84     26.61 o 
   0   5   8     1968.25     1956.13     27.49 o 
   1   5   8     6578.15     6912.32    117.64 o 
   2   5   8     4728.71     4892.75    110.66 o 
   3   5   8     1826.90     1983.54    157.58 o 
   4   5   8     3017.21     3122.24    118.31 o 
   5   5   8     4731.01     4972.25    157.60 o 
   6   5   8     7765.57     8094.16    109.13 o 
   7   5   8     1976.40     2031.59     73.85 o 
   8   5   8     1124.63     1194.56     88.15 o 
   9   5   8     2024.41     2319.73    164.36 o 
  10   5   8     2198.66     2226.33    317.17 o 
  11   5   8      799.06      602.97    135.80 o 
 -13   6   8      440.47      408.19    101.73 o 
 -12   6   8       34.65       48.21     25.00 o 
 -11   6   8      162.31      137.92     40.81 o 
 -10   6   8      554.90      587.20    183.20 o 
  -9   6   8      203.94      259.86     62.03 o 
  -8   6   8      902.33      947.23    125.22 o 
  -7   6   8     2191.57     2098.19     99.38 o 
  -6   6   8     1582.69     1650.89    100.07 o 
  -5   6   8     5464.39     5701.85     96.53 o 
  -4   6   8     3471.42     3541.24    104.34 o 
  -3   6   8       43.34       47.22     14.19 o 
  -2   6   8      647.23      637.07     40.00 o 
  -1   6   8      959.18      960.45     44.62 o 
   0   6   8      174.28      188.07     25.88 o 
   1   6   8     1782.01     1827.99    300.02 o 
   2   6   8     1615.60     1666.94     96.43 o 
   3   6   8     3388.19     3269.45     77.26 o 
   4   6   8     1006.73      805.73    172.50 o 
   5   6   8      128.52      298.33     66.79 o 
   6   6   8     2357.04     2467.11    189.19 o 
   7   6   8      457.01      477.02     49.84 o 
   8   6   8      438.04      371.50     79.95 o 
   9   6   8        5.13       44.26     33.16 o 
  10   6   8       19.66       45.56     49.98 o 
  11   6   8       39.44       61.30     29.80 o 
 -13   7   8        8.20       32.54     44.25 o 
 -12   7   8      186.72      180.48     61.25 o 
 -11   7   8      244.47      161.13     51.17 o 
 -10   7   8      173.23      179.66     68.26 o 
  -9   7   8       87.77      140.31     42.89 o 
  -8   7   8      324.03      241.37     49.46 o 
  -7   7   8        1.11       40.43     20.13 o 
  -6   7   8       42.46       55.20     19.96 o 
  -5   7   8        0.94       16.45     15.25 o 
  -4   7   8       33.00       38.89     13.94 o 
  -3   7   8       57.62       71.36     14.52 o 
  -2   7   8      101.52      125.93     17.98 o 
  -1   7   8      884.23      827.49     54.76 o 
   0   7   8     2255.57     2113.66     90.96 o 
   1   7   8      574.17      409.17     58.48 o 
   2   7   8     2205.60     2094.16    105.98 o 
   3   7   8      439.24      601.68     94.15 o 
   4   7   8     1094.39     1295.67    203.99 o 
   5   7   8     2575.89     3080.98    366.75 o 
   6   7   8      448.88      420.13     98.68 o 
   7   7   8      967.25     1109.09    252.36 o 
   8   7   8     1521.91     1659.47    163.67 o 
   9   7   8      496.48      538.71    131.04 o 
  10   7   8      387.19      391.09     83.21 o 
 -12   8   8      230.04      217.03     54.76 o 
 -11   8   8        0.74       34.61     22.29 o 
 -10   8   8        0.61       15.97     19.48 o 
  -9   8   8      796.04      619.65    106.06 o 
  -8   8   8     1491.13     1385.09    182.62 o 
  -7   8   8     4061.14     4387.80    217.03 o 
  -6   8   8     7266.55     7080.54    420.20 o 
  -5   8   8     5086.37     5190.35    183.63 o 
  -4   8   8     4505.79     4446.09     90.55 o 
  -3   8   8     1965.33     1962.17     53.42 o 
  -2   8   8      107.90      116.91     17.04 o 
  -1   8   8        4.02       15.63     10.83 o 
   0   8   8     1554.01     1532.81     63.66 o 
   1   8   8     1978.38     1813.37     55.25 o 
   2   8   8     3817.53     3740.89    175.45 o 
   3   8   8     3612.13     2897.23    155.86 o 
   4   8   8     1838.27     1931.85    132.91 o 
   5   8   8      459.19      578.67    108.89 o 
   6   8   8      184.92      346.21     52.76 o 
   7   8   8      200.43      228.84     62.16 o 
   8   8   8      455.56      532.65    126.97 o 
   9   8   8       59.16       38.64     40.72 o 
  10   8   8       12.23       41.51     40.75 o 
 -11   9   8        4.11       73.47     50.85 o 
 -10   9   8       37.41       51.18     32.22 o 
  -9   9   8        5.21       19.48     29.27 o 
  -8   9   8      183.64      245.30     41.70 o 
  -7   9   8       30.09       65.92     24.27 o 
  -6   9   8        0.16       22.46     11.75 o 
  -5   9   8        6.88       20.29     15.62 o 
  -4   9   8       14.48       30.75     13.57 o 
  -3   9   8      430.98      414.44     63.09 o 
  -2   9   8       31.15       38.67     15.66 o 
  -1   9   8      237.88      253.45     33.71 o 
   0   9   8        0.24       20.34      8.50 o 
   1   9   8      379.10      348.34     24.55 o 
   2   9   8        1.06       47.26     22.84 o 
   3   9   8      482.97      499.94    121.39 o 
   4   9   8       14.77       51.98     55.64 o 
   5   9   8        4.86      144.83     51.67 o 
   6   9   8        2.69       50.69     26.26 o 
   7   9   8      203.27      213.79     55.54 o 
   8   9   8      157.26      120.28     65.92 o 
   9   9   8       12.44       46.61     33.13 o 
 -10  10   8       96.77       21.27     26.56 o 
  -9  10   8       17.33       37.38     62.47 o 
  -8  10   8      719.48      563.18     77.59 o 
  -7  10   8     2871.88     3117.64    100.54 o 
  -6  10   8     4549.06     4795.23    138.95 o 
  -5  10   8     3681.43     3497.29    209.45 o 
  -4  10   8     1320.62     1328.65     75.32 o 
  -3  10   8      576.15      564.75     68.25 o 
  -2  10   8     1087.56     1020.77     94.84 o 
  -1  10   8      441.14      437.73     75.14 o 
   0  10   8      496.77      710.64     99.41 o 
   1  10   8     1254.32     1244.24     71.82 o 
   2  10   8     4142.00     4436.64    294.41 o 
   3  10   8     2565.37     2809.72    295.45 o 
   4  10   8     1323.15     1501.72    248.38 o 
   5  10   8      115.13      126.16     38.43 o 
   6  10   8       18.53       17.98     12.70 o 
   7  10   8       35.60       56.86     28.25 o 
  -9  11   8       19.66       28.82     17.30 o 
  -8  11   8       88.82       96.01     66.86 o 
  -7  11   8        0.15       68.21     24.83 o 
  -6  11   8        3.53       45.00     17.35 o 
  -5  11   8        0.60       29.80     18.29 o 
  -4  11   8       22.42       40.59     27.43 o 
  -3  11   8        0.71       19.77     21.98 o 
  -2  11   8      123.52      111.94     33.94 o 
  -1  11   8      271.13      262.71     53.96 o 
   0  11   8      287.41      354.15     49.63 o 
   1  11   8        9.26       85.21     54.85 o 
   2  11   8      175.59      124.92     50.70 o 
   3  11   8      390.21      371.89    102.63 o 
   4  11   8      583.70      626.01    122.53 o 
   5  11   8      175.41      225.32     51.87 o 
   6  11   8       24.23        5.22     42.98 o 
  -7  12   8      677.00      641.03     67.90 o 
  -6  12   8     1379.71     1371.45    103.36 o 
  -5  12   8      832.62      736.26    153.04 o 
  -4  12   8      884.65      800.84    120.44 o 
  -3  12   8       54.16       57.05     44.01 o 
  -2  12   8       36.63       62.77     26.18 o 
  -1  12   8        0.92       14.78     15.75 o 
   0  12   8      144.44       87.89     61.59 o 
   1  12   8      675.05      492.28    105.29 o 
   2  12   8     1019.36      896.11    299.81 o 
   3  12   8      943.91      846.53    224.84 o 
   4  12   8      760.90      760.42    119.75 o 
  -4  13   8        5.36       51.41     19.19 o 
  -3  13   8        0.24       18.31     35.73 o 
  -2  13   8      191.26      193.82     57.35 o 
  -1  13   8      341.89      214.37    103.95 o 
   0  13   8       63.14      125.57     30.72 o 
   1  13   8       94.29       55.01     19.10 o 
   2  13   8      147.38      143.87     95.93 o 
 -14   1   9      415.02      312.12    102.00 o 
 -13   1   9       49.46      105.22     38.58 o 
 -12   1   9      385.49      365.45     83.42 o 
 -11   1   9     3088.60     3250.94    168.89 o 
 -10   1   9     4496.95     4796.83    160.09 o 
  -9   1   9     1352.50     1355.23    202.22 o 
  -8   1   9     1252.57     1196.87     89.14 o 
  -7   1   9     1675.20     1665.36     53.86 o 
  -6   1   9      631.89      730.55     63.82 o 
  -5   1   9     1142.30     1259.45     53.37 o 
  -4   1   9     6028.16     6160.82    113.48 o 
  -3   1   9    20258.67    20145.85    226.83 o 
  -2   1   9    41878.46    43490.84    435.49 o 
  -1   1   9    25350.25    25832.27    219.00 o 
   0   1   9    20490.64    20390.96    175.95 o 
   1   1   9     6835.88     6941.52     74.76 o 
   2   1   9     8102.41     8289.01    112.94 o 
   3   1   9      129.50      113.49     13.29 o 
   4   1   9     5686.08     5878.82     72.47 o 
   5   1   9     6775.18     6595.09    121.98 o 
   6   1   9    13716.00    14403.61    197.51 o 
   7   1   9     9124.08     9341.37    131.12 o 
   8   1   9     2717.95     2705.99     81.33 o 
   9   1   9      683.82      565.77     86.90 o 
  10   1   9      391.05      355.21    129.16 o 
  11   1   9      100.52      130.23     23.88 o 
  12   1   9      108.47      140.39     25.15 o 
 -14   2   9      141.08      130.09     40.98 o 
 -13   2   9     1108.42     1089.66    353.09 o 
 -12   2   9     1096.41      882.23    154.44 o 
 -11   2   9       96.62      126.76     51.79 o 
 -10   2   9     1929.42     1970.03    176.50 o 
  -9   2   9      891.07      839.38    161.09 o 
  -8   2   9     4535.51     4541.66     67.14 o 
  -7   2   9      399.67      414.73     47.82 o 
  -6   2   9      678.79      754.23     50.92 o 
  -5   2   9      873.18      947.14     47.12 o 
  -4   2   9     3841.30     4195.05     86.02 o 
  -3   2   9     1965.81     2015.09     51.79 o 
  -2   2   9      147.64      243.65     22.25 o 
  -1   2   9        1.39       14.12      9.82 o 
   0   2   9       89.93      104.10     16.87 o 
   1   2   9      276.85      274.42     17.50 o 
   2   2   9      439.26      451.71     22.05 o 
   3   2   9     1397.16     1451.20     31.59 o 
   4   2   9      744.76      807.63     47.67 o 
   5   2   9        2.88       22.47      9.00 o 
   6   2   9      797.85      741.59     51.71 o 
   7   2   9      971.19      981.88     97.17 o 
   8   2   9     1554.89     1728.87    155.32 o 
   9   2   9      277.30      309.98     53.85 o 
  10   2   9      129.91      103.27     30.16 o 
  11   2   9      210.63      253.03     51.77 o 
  12   2   9      920.57      861.94    110.91 o 
 -14   3   9       74.79       59.59     48.18 o 
 -13   3   9       33.65       85.11     31.77 o 
 -12   3   9      184.52      212.95     61.91 o 
 -11   3   9      805.34      721.76    111.26 o 
 -10   3   9      680.14      837.87    141.60 o 
  -9   3   9     5138.34     5265.85    154.83 o 
  -8   3   9     1143.90     1060.76     85.74 o 
  -7   3   9     2271.45     2281.61     61.04 o 
  -6   3   9      136.34      131.18     28.15 o 
  -5   3   9     1061.87     1100.28     50.97 o 
  -4   3   9     2516.61     2561.06     57.92 o 
  -3   3   9     4365.32     4426.21     76.30 o 
  -2   3   9    12471.05    12688.69    200.19 o 
  -1   3   9    10924.53    10575.94    117.34 o 
   0   3   9     9641.73     9542.03     94.67 o 
   1   3   9      215.91      198.73     16.34 o 
   2   3   9      179.51      192.90     16.57 o 
   3   3   9       27.45       30.19      6.64 o 
   4   3   9     1414.58     1421.33     38.91 o 
   5   3   9     4500.54     4427.89     89.66 o 
   6   3   9     1960.84     1988.05     56.93 o 
   7   3   9     5912.43     5901.61    113.06 o 
   8   3   9     3504.66     3716.58    144.46 o 
   9   3   9     1512.64     1426.99     77.02 o 
  10   3   9      378.23      404.12     72.22 o 
  11   3   9       66.14      132.72     44.37 o 
  12   3   9       65.63       93.63     28.41 o 
 -14   4   9      981.12      668.28    267.82 o 
 -13   4   9      871.46      643.79    154.66 o 
 -12   4   9     2139.92     1893.90    159.38 o 
 -11   4   9     2655.66     2580.54    184.48 o 
 -10   4   9     2827.35     2905.40    195.45 o 
  -9   4   9     1516.03     1566.05    175.40 o 
  -8   4   9     3621.66     3421.13    130.51 o 
  -7   4   9     4297.90     4239.08     74.88 o 
  -6   4   9     2911.48     2912.76     54.76 o 
  -5   4   9     2978.31     3138.02     98.42 o 
  -4   4   9      364.20      422.96     41.68 o 
  -3   4   9     1644.94     1683.45     50.32 o 
  -2   4   9     2549.14     2477.10     52.21 o 
  -1   4   9     1338.19     1289.65     35.30 o 
   0   4   9      526.24      546.66     43.79 o 
   1   4   9       42.26       81.18     16.82 o 
   2   4   9       21.74       50.09     22.62 o 
   3   4   9       91.68      110.18     24.66 o 
   4   4   9      166.04      201.28     28.29 o 
   5   4   9      320.81      393.51     53.87 o 
   6   4   9     1354.70     1323.15     69.99 o 
   7   4   9      788.11      752.29     53.66 o 
   8   4   9     1433.22     1439.45    107.92 o 
   9   4   9      502.13      565.11     75.23 o 
  10   4   9     1435.72     1480.49    132.08 o 
  11   4   9      372.24      397.59    114.68 o 
 -13   5   9       24.72       45.10     24.55 o 
 -12   5   9       16.91       37.05     20.09 o 
 -11   5   9      738.15      783.36    176.31 o 
 -10   5   9      681.10      755.32    140.85 o 
  -9   5   9      184.19      288.65     63.89 o 
  -8   5   9       62.41       86.03     25.27 o 
  -7   5   9      301.74      374.19     43.77 o 
  -6   5   9     4275.35     4361.49     69.04 o 
  -5   5   9     1227.65     1251.62     47.67 o 
  -4   5   9      547.20      536.90     63.11 o 
  -3   5   9     1576.65     1432.59     43.92 o 
  -2   5   9     1584.11     1538.56     33.48 o 
  -1   5   9      719.27      625.76     20.91 o 
   0   5   9      282.48      317.87     17.00 o 
   1   5   9      572.17      640.94    116.90 o 
   2   5   9     2738.01     2626.59     77.01 o 
   3   5   9     1916.40     1717.19    128.81 o 
   4   5   9      215.96      192.53     28.81 o 
   5   5   9       39.74      108.86     29.42 o 
   6   5   9      128.57      136.84     29.28 o 
   7   5   9     2598.52     2550.74     91.92 o 
   8   5   9        5.22        9.40      7.84 o 
   9   5   9        5.96       19.56     29.48 o 
  10   5   9       12.33       48.44     38.79 o 
  11   5   9      156.21      258.52     54.25 o 
 -13   6   9      350.90      239.34    106.29 o 
 -12   6   9      827.74      783.82     95.30 o 
 -11   6   9     1203.50     1139.30    154.88 o 
 -10   6   9     2024.94     2197.85    165.22 o 
  -9   6   9     2496.73     2626.80    169.57 o 
  -8   6   9      514.33      585.29     82.32 o 
  -7   6   9     1960.29     1829.43     81.17 o 
  -6   6   9     3487.81     3582.19    102.34 o 
  -5   6   9     2882.33     2777.73     89.94 o 
  -4   6   9      185.01      209.96     26.85 o 
  -3   6   9     1691.02     1619.57     54.23 o 
  -2   6   9     1896.47     1928.74     60.04 o 
  -1   6   9     1697.47     1676.31     55.22 o 
   0   6   9        1.96       14.44      7.86 o 
   1   6   9      478.69      532.41     84.51 o 
   2   6   9        0.71       58.25     29.26 o 
   3   6   9     1105.31      890.64    123.54 o 
   4   6   9      138.90      193.33     69.12 o 
   5   6   9     1462.32     1248.72    179.62 o 
   7   6   9        6.87       46.01     28.80 o 
   8   6   9      503.84      686.27    110.59 o 
   9   6   9      500.11      509.97     99.91 o 
  10   6   9      486.00      430.82    151.42 o 
  11   6   9      206.86      260.75     61.83 o 
 -12   7   9       41.36       51.47     27.88 o 
 -11   7   9      564.33      456.86    153.82 o 
 -10   7   9      188.25      236.96     44.83 o 
  -9   7   9       38.64       69.25     31.08 o 
  -8   7   9     1131.35     1182.03    134.51 o 
  -7   7   9     1226.42     1210.54    125.22 o 
  -6   7   9     5037.02     5011.98    117.47 o 
  -5   7   9     1770.36     1739.97     61.75 o 
  -4   7   9     5037.23     5288.16    136.29 o 
  -3   7   9       94.33      121.94     21.79 o 
  -2   7   9       90.41      127.30     17.52 o 
  -1   7   9      625.30      583.31     45.19 o 
   0   7   9     3484.11     3351.29     72.57 o 
   1   7   9     4130.84     4260.27    186.99 o 
   2   7   9     3329.58     3658.35    302.81 o 
   3   7   9     8696.04     9750.72    273.20 o 
   4   7   9     3646.70     3808.26    189.93 o 
   5   7   9      247.98      199.08     51.36 o 
   6   7   9       34.68       94.16     29.71 o 
   7   7   9      132.66      114.58     27.44 o 
   8   7   9      114.51      135.74     45.27 o 
   9   7   9       49.49      102.55     34.72 o 
  10   7   9      174.78      166.71     69.26 o 
 -12   8   9      339.72      192.70     68.44 o 
 -11   8   9      165.22      145.45     41.59 o 
 -10   8   9       56.62       38.74     21.99 o 
  -9   8   9      598.96      580.02     94.87 o 
  -8   8   9      352.19      335.91     53.33 o 
  -7   8   9      173.26      250.41     64.41 o 
  -6   8   9      152.42      152.26     36.71 o 
  -5   8   9       42.84       53.36     15.87 o 
  -4   8   9      752.56      720.54     83.78 o 
  -3   8   9      832.43      778.66     63.84 o 
  -2   8   9        7.44       26.28     11.37 o 
  -1   8   9       84.61       85.68     14.42 o 
   0   8   9     1276.04     1332.42     76.26 o 
   1   8   9     1556.90     1759.18    215.66 o 
   2   8   9       21.58       26.90     35.68 o 
   3   8   9        4.74       70.46     53.13 o 
   4   8   9        5.35       42.16     28.43 o 
   5   8   9      646.62      693.52    207.92 o 
   6   8   9       18.34       -6.67     17.67 o 
   7   8   9      211.13      214.98     77.45 o 
   8   8   9       88.74      134.64     51.09 o 
   9   8   9        4.37       35.93     32.96 o 
 -11   9   9        1.19       42.05     32.19 o 
 -10   9   9        0.93       40.88     37.37 o 
  -9   9   9       78.18      165.85     39.13 o 
  -8   9   9      576.34      537.69    117.86 o 
  -7   9   9     1328.65     1479.21     98.55 o 
  -6   9   9     3653.58     3747.29    173.03 o 
  -5   9   9     3491.42     3675.11    122.55 o 
  -4   9   9     1265.83     1293.63     97.79 o 
  -3   9   9      394.47      371.18     53.98 o 
  -2   9   9      205.56      168.02     63.41 o 
  -1   9   9      638.60      617.06     62.94 o 
   0   9   9      869.58      931.38     72.73 o 
   1   9   9     5543.56     5622.08    297.15 o 
   2   9   9     4876.77     5083.69    277.18 o 
   3   9   9     3823.48     4391.20    294.21 o 
   4   9   9     2156.74     2367.77    357.60 o 
   5   9   9      933.78      826.91    138.34 o 
   6   9   9      391.94      527.24    101.05 o 
   7   9   9       62.04       86.37     35.10 o 
   8   9   9       38.51       59.78     35.67 o 
 -10  10   9       67.10       66.78     29.11 o 
  -9  10   9        5.56       34.24     19.83 o 
  -8  10   9        1.99       22.65     19.05 o 
  -7  10   9       17.22       20.51     28.20 o 
  -6  10   9      258.08      215.02     56.86 o 
  -5  10   9        0.05       29.72     17.63 o 
  -4  10   9        0.67       21.47      9.18 o 
  -3  10   9        0.82       22.64     10.14 o 
  -2  10   9       33.58       66.99     22.83 o 
  -1  10   9      139.73      111.40     37.29 o 
   0  10   9       31.42       39.18     15.75 o 
   1  10   9      117.03       89.82     51.76 o 
   2  10   9       67.85       66.05     31.84 o 
   3  10   9      193.56      179.60     49.19 o 
   4  10   9       47.18       12.37     26.13 o 
   5  10   9      146.19      151.06     55.40 o 
   6  10   9       66.02       96.87     51.07 o 
   7  10   9       18.24       28.52     26.38 o 
  -8  11   9      181.78      118.27     35.61 o 
  -7  11   9     1319.41     1342.06     82.38 o 
  -6  11   9     1590.93     1715.30     62.56 o 
  -5  11   9      865.72      925.65     65.49 o 
  -4  11   9      188.96      200.22     53.17 o 
  -3  11   9      359.33      331.23     68.75 o 
  -2  11   9      131.74      124.22     40.16 o 
  -1  11   9       27.45       33.97     14.19 o 
   0  11   9      250.34      185.52     74.53 o 
   1  11   9     1956.91     2255.73    117.50 o 
   2  11   9     2676.69     2776.71    202.83 o 
   3  11   9     2283.46     2148.29    211.63 o 
   4  11   9      671.38      678.30    259.88 o 
   5  11   9      500.38      458.87    197.23 o 
  -6  12   9       31.90       55.65     29.90 o 
  -5  12   9       80.13      104.40     28.04 o 
  -4  12   9      331.57      255.08     55.61 o 
  -3  12   9      173.02      149.24     45.05 o 
  -2  12   9       10.91       66.52     41.37 o 
  -1  12   9       13.56       16.63     20.41 o 
   0  12   9        2.93       44.40     26.04 o 
   1  12   9       35.97       32.60     35.88 o 
   2  12   9       23.69       24.81     23.29 o 
   3  12   9      281.71      277.20     78.98 o 
   4  12   9       79.45       84.93     35.32 o 
  -3  13   9       28.66       52.37     35.69 o 
  -2  13   9      263.53      184.15    112.73 o 
  -1  13   9        1.61       24.69     15.35 o 
   0  13   9      113.98       66.87     28.41 o 
   1  13   9      193.77      120.31     32.13 o 
 -14   0  10     2419.43     2390.53    157.25 o 
 -13   0  10     1992.92     1751.07    170.60 o 
 -12   0  10       44.03       96.12     63.53 o 
 -11   0  10      200.21      186.29     64.33 o 
 -10   0  10      115.28      123.84     74.82 o 
  -9   0  10      201.90      186.35     52.16 o 
  -8   0  10     2050.40     1966.04    226.26 o 
  -7   0  10       93.78      150.94     32.06 o 
  -6   0  10      252.35      324.55     61.82 o 
  -5   0  10      567.47      635.17     74.91 o 
  -4   0  10       78.28      138.93     24.27 o 
  -3   0  10    17015.59    17915.56    531.74 o 
  -2   0  10    18259.49    17810.50    234.69 o 
  -1   0  10     4037.56     3685.95     99.90 o 
   0   0  10       55.39       73.86     31.52 o 
   1   0  10     9299.85     9336.37    234.82 o 
   2   0  10      741.78      712.74     39.54 o 
   3   0  10     1093.71     1174.40     73.65 o 
   4   0  10      680.96      771.51     83.09 o 
   5   0  10     9932.04    10055.94    204.63 o 
   6   0  10    15935.44    16571.62    237.81 o 
   7   0  10    10834.56    11190.35    188.80 o 
   8   0  10     2477.07     2598.90    453.14 o 
   9   0  10     1593.55     1456.81    163.84 o 
  10   0  10     1050.70     1205.75    167.81 o 
  11   0  10      495.02      550.16    118.32 o 
  12   0  10       29.49       55.26     36.45 o 
 -14   1  10       74.74       73.28     29.38 o 
 -13   1  10      606.07      488.52    115.17 o 
 -12   1  10       47.39       91.44     43.53 o 
 -11   1  10      297.69      312.51     59.95 o 
 -10   1  10      294.98      289.58     71.26 o 
  -9   1  10       16.02       33.15     27.38 o 
  -8   1  10     1869.55     1927.64     76.04 o 
  -7   1  10      859.73      794.64     70.96 o 
  -6   1  10        7.83       41.26     13.18 o 
  -5   1  10      716.96      847.62     69.47 o 
  -4   1  10     2262.41     2286.36     53.53 o 
  -3   1  10     1110.54      987.13     35.81 o 
  -2   1  10      517.35      488.53     23.44 o 
  -1   1  10      433.45      465.77     27.11 o 
   0   1  10     3111.13     3026.76     70.21 o 
   1   1  10      701.16      721.56     20.43 o 
   2   1  10       25.15       21.35     14.02 o 
   3   1  10      462.76      551.73     35.44 o 
   4   1  10        5.54       25.22     10.04 o 
   5   1  10     1074.75     1082.02     67.52 o 
   6   1  10      413.32      379.93     34.98 o 
   7   1  10      115.36      120.52     17.63 o 
   8   1  10      144.84      108.69     17.13 o 
   9   1  10       71.37       56.01     21.41 o 
  10   1  10        3.01       10.83     20.21 o 
  11   1  10      161.78      154.05     40.38 o 
  12   1  10        0.10       26.10     12.81 o 
 -14   2  10      677.38      437.35    144.25 o 
 -13   2  10      230.45      221.32     84.36 o 
 -12   2  10      252.34      282.23     58.87 o 
 -11   2  10        9.61       20.50     44.20 o 
 -10   2  10      222.24      322.47     59.31 o 
  -9   2  10      183.07      181.93     37.77 o 
  -8   2  10      218.89      245.71     40.11 o 
  -7   2  10     2736.75     2701.73     63.25 o 
  -6   2  10     3182.46     3198.61     60.41 o 
  -5   2  10       76.01      142.44     19.55 o 
  -4   2  10     1694.97     1615.77     46.78 o 
  -3   2  10     8987.09     9135.65     94.83 o 
  -2   2  10     6070.03     5946.89     69.97 o 
  -1   2  10    21173.04    21970.11    124.13 o 
   0   2  10     5377.06     5343.98     83.51 o 
   1   2  10      833.60      809.67     33.26 o 
   2   2  10      499.76      525.67     29.27 o 
   3   2  10      924.22     1005.18     73.64 o 
   4   2  10     2599.30     2721.63     42.59 o 
   5   2  10     4377.23     4478.34     87.83 o 
   6   2  10     4025.06     4166.86    107.18 o 
   7   2  10     6658.14     7143.11    126.33 o 
   8   2  10     2985.22     2918.74    106.59 o 
   9   2  10     1514.05     1476.37    149.79 o 
  10   2  10      161.04      149.17     35.73 o 
  11   2  10        5.88       62.02     41.22 o 
 -14   3  10      120.21       38.78     34.04 o 
 -13   3  10      883.13      808.35    144.45 o 
 -12   3  10     1001.84      939.54    100.69 o 
 -11   3  10     1742.92     1858.75    133.60 o 
 -10   3  10     1235.46     1149.84    136.66 o 
  -9   3  10     5299.26     5598.22    284.76 o 
  -8   3  10     6041.32     6349.17    152.16 o 
  -7   3  10     3325.60     3406.07     70.80 o 
  -6   3  10     4244.53     4024.67     81.63 o 
  -5   3  10     9254.88     9641.32    128.87 o 
  -4   3  10    11540.25    11703.73    167.35 o 
  -3   3  10     6806.20     6904.31     83.25 o 
  -2   3  10     4090.11     4137.14     76.85 o 
  -1   3  10     1971.00     1848.29     45.05 o 
   0   3  10     6411.17     6462.47    104.46 o 
   1   3  10     9921.78    10143.91    103.51 o 
   2   3  10     2136.99     2074.11     50.89 o 
   3   3  10      440.40      442.82     25.67 o 
   4   3  10     1070.91     1048.61     30.43 o 
   5   3  10      540.87      512.61     51.42 o 
   6   3  10      133.91      143.62     15.84 o 
   7   3  10       18.81       27.32     12.94 o 
   8   3  10        0.10       16.95     11.22 o 
   9   3  10       25.19       38.99     23.44 o 
  10   3  10       48.94       77.78     45.83 o 
  11   3  10      163.53      137.85     27.58 o 
 -14   4  10       98.52      141.73     48.69 o 
 -13   4  10        0.67       44.77     14.34 o 
 -12   4  10        8.71       47.67     39.05 o 
 -11   4  10      246.90      266.19     53.46 o 
 -10   4  10      141.48      153.98     68.82 o 
  -9   4  10      522.10      665.01    136.82 o 
  -8   4  10       35.76       15.63     27.00 o 
  -7   4  10     4170.81     4158.57    103.68 o 
  -6   4  10     1775.02     1822.94     83.24 o 
  -5   4  10       73.08       85.87     15.54 o 
  -4   4  10      487.93      454.51     37.89 o 
  -3   4  10     1652.15     1686.13     44.58 o 
  -2   4  10     1421.41     1335.96     46.77 o 
  -1   4  10     3559.67     3433.55     52.37 o 
   0   4  10       10.30       43.09     10.40 o 
   1   4  10        1.95       26.10     21.54 o 
   2   4  10     3496.03     3397.19     91.62 o 
   3   4  10      290.71      313.14     38.68 o 
   4   4  10       71.52       70.93     18.23 o 
   5   4  10      308.71      328.58     20.89 o 
   6   4  10     1394.85     1387.16     78.54 o 
   7   4  10     1644.70     1676.40     62.40 o 
   8   4  10     1295.97     1250.65     93.01 o 
   9   4  10       22.88       48.79     27.62 o 
  10   4  10      164.29      120.85     51.77 o 
  11   4  10      138.85      106.36     36.04 o 
 -13   5  10      449.52      300.49     79.53 o 
 -12   5  10      694.00      521.81     62.16 o 
 -11   5  10     2598.20     2603.17    196.55 o 
 -10   5  10     3097.29     3301.41    183.79 o 
  -9   5  10     2442.32     2666.41    162.33 o 
  -8   5  10      411.52      456.75     88.01 o 
  -7   5  10     8732.70     9071.71    220.93 o 
  -6   5  10     9297.25     9587.64    269.79 o 
  -5   5  10     5171.54     5168.06     78.50 o 
  -4   5  10     2147.98     2219.40     75.64 o 
  -3   5  10     5234.46     5375.81     82.08 o 
  -2   5  10    10289.84    10859.28    253.44 o 
  -1   5  10     8556.99     8851.01    138.98 o 
   0   5  10     2688.30     2654.16     80.22 o 
   1   5  10      155.19      148.67     26.63 o 
   2   5  10     4268.65     4232.22     85.77 o 
   3   5  10     3402.66     3528.76    149.38 o 
   4   5  10     1009.42     1087.45    228.75 o 
   5   5  10       49.13       38.76     43.11 o 
   6   5  10      260.89      339.13     75.41 o 
   7   5  10      113.46       55.84     22.22 o 
   8   5  10      370.47      315.31     69.95 o 
   9   5  10      229.29      158.90     37.88 o 
  10   5  10       21.43       62.55     36.89 o 
  11   5  10       11.27       13.78     14.69 o 
 -13   6  10        3.91       36.68     23.62 o 
 -12   6  10      478.22      372.81    102.42 o 
 -11   6  10      906.16      983.95    187.32 o 
 -10   6  10     1075.00     1077.42    117.91 o 
  -9   6  10       47.64       32.49     29.04 o 
  -8   6  10        4.00       73.82     24.66 o 
  -7   6  10     1649.15     1483.04    104.16 o 
  -6   6  10       27.42       47.42     24.76 o 
  -5   6  10     3428.99     3406.04    106.20 o 
  -4   6  10     1152.55     1069.63     53.78 o 
  -3   6  10     2532.23     2584.61    108.71 o 
  -2   6  10     1335.54     1341.61     78.83 o 
  -1   6  10       22.80       31.52      9.88 o 
   0   6  10      519.87      499.27     46.08 o 
   1   6  10     1517.85     1308.70    185.05 o 
   2   6  10     5745.31     5967.51    230.47 o 
   3   6  10     3027.27     3193.89    301.66 o 
   4   6  10     1781.78     1682.38    198.08 o 
   6   6  10      529.58      580.63    137.45 o 
   7   6  10        2.21        9.23     31.15 o 
   8   6  10      118.00       67.19     31.10 o 
   9   6  10      263.25      337.30     90.15 o 
  10   6  10       95.50       91.62     32.26 o 
 -12   7  10      356.21      251.91    100.28 o 
 -11   7  10      704.10      762.53    108.65 o 
 -10   7  10      785.22      630.41     98.96 o 
  -9   7  10     1796.04     1938.53    248.12 o 
  -8   7  10     1175.24     1369.86    171.81 o 
  -7   7  10      959.96      867.72    113.85 o 
  -6   7  10     1587.96     1629.79    101.19 o 
  -5   7  10     2079.79     2140.14     65.45 o 
  -4   7  10     2917.70     2956.64     74.63 o 
  -3   7  10     2194.43     2190.68     82.15 o 
  -2   7  10      561.95      683.16     47.89 o 
  -1   7  10     1716.78     1693.34     73.20 o 
   0   7  10     2524.47     2001.42    160.40 o 
   1   7  10     1290.58     1462.11    160.32 o 
   2   7  10     1891.77     1973.65    279.27 o 
   3   7  10      809.22      846.21    130.85 o 
   4   7  10      514.73      644.07    115.34 o 
   5   7  10      252.60      296.45     64.13 o 
   6   7  10      443.98      492.86    126.00 o 
   7   7  10       40.79       54.24     28.73 o 
   8   7  10        9.86       22.53     40.22 o 
   9   7  10       63.10       99.92     44.95 o 
 -11   8  10      960.22     1001.54    118.63 o 
 -10   8  10      749.40      641.34    160.91 o 
  -9   8  10       12.24       23.92     21.33 o 
  -8   8  10       27.89       38.99     21.43 o 
  -7   8  10      244.74      183.90     60.14 o 
  -6   8  10     1225.39     1121.71    100.43 o 
  -5   8  10     1627.63     1495.32     97.65 o 
  -4   8  10       60.40       46.31     15.87 o 
  -3   8  10       81.96       67.96     20.10 o 
  -2   8  10      295.07      239.83     29.16 o 
  -1   8  10       58.25       51.74     13.24 o 
   0   8  10     1613.90     1575.59    158.03 o 
   1   8  10     2121.84     2269.18    125.75 o 
   2   8  10     3460.49     3941.35    227.23 o 
   3   8  10     4825.68     5538.92    305.84 o 
   4   8  10     2279.29     2663.83    266.80 o 
   5   8  10      765.18      807.65    113.39 o 
   6   8  10       46.46       75.11     55.60 o 
   7   8  10      253.50      258.00     37.09 o 
   8   8  10      360.76      457.96    134.00 o 
   9   8  10      641.09      815.45    107.28 o 
 -10   9  10       49.09       53.66     27.17 o 
  -9   9  10       61.52       82.00     43.66 o 
  -8   9  10      449.58      391.59     48.86 o 
  -7   9  10       12.35       48.77     21.79 o 
  -6   9  10        6.70       29.06     15.10 o 
  -5   9  10      106.47      123.52     25.20 o 
  -4   9  10      427.32      394.54     62.89 o 
  -3   9  10      729.02      646.27     69.27 o 
  -2   9  10       83.61       77.55     20.18 o 
  -1   9  10        3.24       16.77      6.70 o 
   0   9  10      336.05      293.08     28.41 o 
   1   9  10      297.38      249.22    137.00 o 
   2   9  10       42.82      117.08     52.94 o 
   3   9  10        2.06       13.34     24.31 o 
   4   9  10       87.63      115.57     52.61 o 
   5   9  10      405.01      361.40    120.65 o 
   6   9  10      100.34       97.29     29.54 o 
   7   9  10        2.38       61.14     54.96 o 
   8   9  10        3.46       44.34     37.56 o 
  -9  10  10      499.88      496.88     81.40 o 
  -8  10  10        7.58       39.82     16.87 o 
  -7  10  10      877.99      824.83    134.25 o 
  -6  10  10      457.56      498.04     90.31 o 
  -5  10  10      285.24      274.67     62.17 o 
  -4  10  10       44.32       34.17     21.47 o 
  -3  10  10       35.88       24.72     13.83 o 
  -2  10  10        1.60       14.31     15.25 o 
  -1  10  10        1.91       22.42     14.69 o 
   0  10  10      236.55      251.41    128.64 o 
   1  10  10     1621.91     1905.95    199.37 o 
   2  10  10     4108.15     4601.07    169.77 o 
   3  10  10     2087.02     2551.64    147.86 o 
   4  10  10      492.84      460.09    139.07 o 
   5  10  10      462.12      487.76    108.84 o 
   6  10  10      352.49      421.01    152.66 o 
  -8  11  10      177.24      113.61     50.73 o 
  -7  11  10       50.30       24.20     27.22 o 
  -6  11  10       45.75       16.25     11.79 o 
  -5  11  10      162.44      154.17     47.84 o 
  -4  11  10      500.62      372.08     82.80 o 
  -3  11  10       47.90       48.15     35.17 o 
  -2  11  10       30.02       22.33     14.94 o 
  -1  11  10       15.20        4.94     23.38 o 
   0  11  10      193.14      194.51    106.95 o 
   1  11  10       80.05      140.14     53.61 o 
   2  11  10       10.08       39.84     33.55 o 
   3  11  10       28.28       94.66     27.94 o 
   4  11  10       19.77       36.26     32.04 o 
   5  11  10        0.06       36.52     30.63 o 
  -6  12  10      235.31      143.30     37.25 o 
  -5  12  10      134.38      111.13     36.13 o 
  -4  12  10       46.42       45.60     14.84 o 
  -3  12  10      119.51      126.92     74.78 o 
  -2  12  10       88.29       78.84     38.73 o 
  -1  12  10      107.84       90.84     34.30 o 
   0  12  10       43.97       67.58     34.70 o 
   1  12  10      291.51      270.74     44.42 o 
   3  12  10      417.76      332.67    176.46 o 
 -14   1  11     1992.05     2176.68    202.04 o 
 -13   1  11     1402.35     1472.60    206.21 o 
 -12   1  11      478.72      374.53     82.38 o 
 -11   1  11      339.00      249.21     53.13 o 
 -10   1  11      339.05      502.20     95.24 o 
  -9   1  11     3253.06     3093.90     96.32 o 
  -8   1  11     5215.38     5082.92    191.07 o 
  -7   1  11     5833.31     6121.01     90.32 o 
  -6   1  11     9772.94     9990.71    134.68 o 
  -5   1  11    10461.69    10703.87    131.77 o 
  -4   1  11       62.44       59.76     14.98 o 
  -3   1  11       10.20       19.97     10.41 o 
  -2   1  11     3063.90     3109.74     60.59 o 
  -1   1  11      240.83      265.54     28.32 o 
   0   1  11        0.06       15.95      9.77 o 
   1   1  11      374.26      425.50     28.23 o 
   2   1  11     1582.11     1659.60     67.19 o 
   3   1  11      513.78      518.71     53.68 o 
   4   1  11      412.60      419.71     36.56 o 
   5   1  11     2356.38     2429.57     71.54 o 
   6   1  11     5686.68     5985.20    120.87 o 
   7   1  11     2481.47     2537.90    146.33 o 
   8   1  11      964.66      925.62    143.71 o 
   9   1  11      592.52      557.61     69.56 o 
  10   1  11      404.31      489.44     77.98 o 
  11   1  11       60.46       66.09     32.94 o 
 -14   2  11        3.35        6.35     31.39 o 
 -13   2  11      114.08      142.47     41.63 o 
 -12   2  11       76.46       28.32     32.41 o 
 -11   2  11        9.86       50.52     28.04 o 
 -10   2  11      577.54      547.64    115.08 o 
  -9   2  11      759.54      796.45    157.40 o 
  -8   2  11     2066.80     1943.45    212.36 o 
  -7   2  11      422.76      390.68     30.68 o 
  -6   2  11      208.02      246.20     38.69 o 
  -5   2  11     5937.84     6207.09    161.19 o 
  -4   2  11     6080.39     5979.83     85.22 o 
  -3   2  11     4018.10     3969.82     61.49 o 
  -2   2  11      540.27      550.09     27.33 o 
  -1   2  11     3981.97     4007.43     59.16 o 
   0   2  11     7641.54     7711.92     90.66 o 
   1   2  11     3885.59     3794.35     54.35 o 
   2   2  11     1301.87     1306.43     41.20 o 
   3   2  11     1368.37     1356.68     31.37 o 
   4   2  11     2114.05     2115.61     65.81 o 
   5   2  11     1700.64     1695.23     71.33 o 
   6   2  11      498.16      491.06     39.85 o 
   7   2  11      349.24      264.29     29.28 o 
   8   2  11      204.39      174.21     28.39 o 
   9   2  11      589.59      560.42     79.61 o 
  10   2  11       60.79      115.63     30.88 o 
 -13   3  11      217.02      225.10     72.40 o 
 -12   3  11       50.33       51.13     31.20 o 
 -11   3  11       40.97       87.22     33.62 o 
 -10   3  11      122.35      149.39     39.02 o 
  -9   3  11      273.01      345.02     59.21 o 
  -8   3  11     2470.75     2392.22    211.96 o 
  -7   3  11     6787.13     6142.70    200.93 o 
  -6   3  11     3872.10     3991.30     79.60 o 
  -5   3  11      904.10      936.75     73.18 o 
  -4   3  11     1033.75     1032.20     37.78 o 
  -3   3  11      440.62      483.56     55.36 o 
  -2   3  11      728.57      706.43     35.32 o 
  -1   3  11      580.18      524.84     37.94 o 
   0   3  11      251.95      260.23     24.15 o 
   1   3  11     3381.40     3298.72     56.86 o 
   2   3  11     1313.56     1258.09     39.48 o 
   3   3  11      293.74      283.71     31.95 o 
   4   3  11      246.60      270.07     39.89 o 
   5   3  11      188.96      188.47     20.69 o 
   6   3  11     2555.57     2395.82     58.40 o 
   7   3  11     1223.96     1259.33     98.62 o 
   8   3  11     1731.76     1549.86     83.95 o 
   9   3  11       45.29       12.67     36.40 o 
  10   3  11      358.17      380.64     76.74 o 
  11   3  11        0.47       18.58     26.10 o 
 -13   4  11        2.91      110.46     42.43 o 
 -12   4  11      265.97      281.84     51.29 o 
 -11   4  11      353.58      445.90    119.37 o 
 -10   4  11      798.06      791.77    100.80 o 
  -9   4  11      307.34      331.61     64.55 o 
  -8   4  11     2629.83     2885.14     99.61 o 
  -7   4  11     1971.81     1939.55     75.29 o 
  -6   4  11     4156.04     4205.18    116.24 o 
  -5   4  11     3708.18     3780.07    141.91 o 
  -4   4  11     2545.79     2532.45     49.68 o 
  -3   4  11     9001.61     9098.03    120.94 o 
  -2   4  11    10011.95    10340.63    163.13 o 
  -1   4  11     5968.99     6118.83     97.62 o 
   0   4  11     3502.12     3397.28     51.10 o 
   1   4  11     7465.25     7648.63     70.53 o 
   2   4  11     6801.12     7226.61    110.04 o 
   3   4  11     4929.13     5109.38    173.72 o 
   4   4  11     4645.52     4686.64    169.34 o 
   5   4  11     2021.01     2123.37    200.34 o 
   6   4  11     2085.38     2082.01     87.13 o 
   7   4  11      806.57      878.46     68.32 o 
   8   4  11      599.94      623.48    175.45 o 
   9   4  11      597.38      509.44     83.26 o 
  10   4  11      103.87       66.91     37.37 o 
 -13   5  11        1.77       32.09     22.58 o 
 -12   5  11       72.22       95.82     49.17 o 
 -11   5  11      665.81      627.24    246.05 o 
 -10   5  11      326.42      370.04     73.35 o 
  -9   5  11      252.10      318.57     59.71 o 
  -8   5  11      973.49      926.99    147.17 o 
  -7   5  11      220.43      219.45     37.35 o 
  -6   5  11     1961.84     1907.71     96.56 o 
  -5   5  11      783.90      796.25     79.05 o 
  -4   5  11       51.19       44.95     11.00 o 
  -3   5  11     2930.85     2887.79     62.59 o 
  -2   5  11     1126.28     1198.53     50.00 o 
  -1   5  11      660.45      671.41     54.33 o 
   0   5  11      109.17      109.24     11.37 o 
   1   5  11     2660.26     2651.01    120.22 o 
   2   5  11     2653.10     2566.30     94.84 o 
   3   5  11      927.96     1068.98    115.57 o 
   4   5  11      257.62      337.75     71.51 o 
   5   5  11        2.65       43.21     31.36 o 
   6   5  11      397.83      417.27    111.75 o 
   7   5  11      165.12      160.42     44.44 o 
   8   5  11        5.77       45.99     24.82 o 
   9   5  11      118.02      162.32     49.36 o 
  10   5  11      272.77      251.00     55.41 o 
 -12   6  11       84.63       53.42     39.55 o 
 -11   6  11      542.71      521.02    128.70 o 
 -10   6  11     1104.93     1048.90    227.35 o 
  -9   6  11      334.48      401.84     72.43 o 
  -8   6  11      445.99      500.00     68.98 o 
  -7   6  11     2245.50     2161.59    211.06 o 
  -6   6  11     4519.25     4702.16    119.10 o 
  -5   6  11     1241.59     1232.40    106.78 o 
  -4   6  11     5217.69     5215.85    126.63 o 
  -3   6  11     3930.99     3996.77    100.09 o 
  -2   6  11     6052.79     6219.83    136.28 o 
  -1   6  11     6837.44     6929.09    206.19 o 
   0   6  11     3088.86     3459.95    164.96 o 
   1   6  11     1939.01     2210.48    162.87 o 
   2   6  11     7689.20     8192.33    237.29 o 
   3   6  11     3808.40     4466.04    378.64 o 
   4   6  11     1488.50     1495.33    213.37 o 
   5   6  11      714.01      826.69    148.67 o 
   6   6  11     1628.72     1891.32    256.92 o 
   7   6  11     1568.40     1317.55    290.52 o 
   8   6  11      634.11      532.52    147.44 o 
   9   6  11      228.32      198.06     93.62 o 
  10   6  11      299.44      224.78     87.09 o 
 -12   7  11     1302.93     1215.50    108.99 o 
 -11   7  11     1951.84     2135.51    103.71 o 
 -10   7  11     1210.87     1365.34    172.95 o 
  -9   7  11      718.13      744.31     85.44 o 
  -8   7  11       13.84       34.88     26.35 o 
  -7   7  11      151.37      156.08     33.60 o 
  -6   7  11      276.54      232.19     35.89 o 
  -5   7  11       93.90      101.85     31.12 o 
  -4   7  11      115.71      125.05     19.32 o 
  -3   7  11      701.50      695.32     85.49 o 
  -2   7  11     1780.00     1741.11     70.17 o 
  -1   7  11      135.94      123.59     28.34 o 
   0   7  11       40.09      144.52     56.65 o 
   2   7  11     1384.96     1509.84    250.57 o 
   3   7  11     2567.09     2425.99    207.81 o 
   4   7  11     1246.18     1187.41    199.39 o 
   5   7  11       40.57       79.81     32.04 o 
   6   7  11      120.63      144.19     37.26 o 
   7   7  11        6.70        6.07     28.02 o 
   8   7  11      616.01      751.49    124.12 o 
   9   7  11      254.89      228.03     66.24 o 
 -11   8  11        8.26       23.28     21.59 o 
 -10   8  11       37.79       71.63     27.38 o 
  -9   8  11      464.98      335.46    112.83 o 
  -8   8  11      329.76      361.80     74.43 o 
  -7   8  11       47.22       33.30     22.77 o 
  -6   8  11      127.61      121.08     30.41 o 
  -5   8  11      246.62      244.30     50.10 o 
  -4   8  11     2274.93     2134.26     81.60 o 
  -3   8  11      361.52      325.91     50.67 o 
  -2   8  11      257.03      285.41     33.47 o 
  -1   8  11      695.52      808.44     52.05 o 
   0   8  11     1777.63     1611.56    112.91 o 
   2   8  11      694.27      696.16    188.13 o 
   3   8  11      135.61      137.97     56.72 o 
   4   8  11     1364.00     1458.03    265.69 o 
   5   8  11     1150.41     1234.47    319.31 o 
   6   8  11       94.76      146.82     36.46 o 
   7   8  11       26.56       27.86     27.63 o 
   8   8  11      315.78      192.12     87.77 o 
 -10   9  11     1195.06     1321.09     75.85 o 
  -9   9  11     1275.35     1355.07    137.96 o 
  -8   9  11      133.05      141.71     45.92 o 
  -7   9  11       26.47       54.29     24.56 o 
  -6   9  11       53.02       26.18     13.30 o 
  -5   9  11       38.22       51.11     16.97 o 
  -4   9  11      598.18      586.98     85.89 o 
  -3   9  11     1824.36     1878.45    194.67 o 
  -2   9  11     1022.88     1134.73    131.08 o 
  -1   9  11      128.86      177.61     31.62 o 
   1   9  11      540.90      650.18     72.99 o 
   2   9  11     1335.67     1421.71    248.93 o 
   3   9  11     1098.50     1238.65    189.45 o 
   4   9  11      169.88      202.78     67.90 o 
   5   9  11      144.60      149.03     47.21 o 
   6   9  11       24.21       71.05     31.42 o 
   7   9  11        6.13      109.22     30.17 o 
  -9  10  11       10.81       19.59     16.34 o 
  -8  10  11        0.94       48.56     22.76 o 
  -7  10  11       55.23       21.46     18.62 o 
  -6  10  11       68.39      103.41     24.68 o 
  -5  10  11       14.79       39.01     32.23 o 
  -4  10  11        0.58       21.60     13.93 o 
  -3  10  11       42.00       44.87     18.62 o 
  -2  10  11        0.59       20.64     15.20 o 
  -1  10  11       86.72       57.68     20.31 o 
   0  10  11        3.04        6.85     29.72 o 
   1  10  11        8.78      104.74     40.48 o 
   2  10  11        2.44       34.02     33.53 o 
   3  10  11        9.35        7.35     19.67 o 
   4  10  11        0.70       30.52     30.56 o 
   5  10  11        0.10       12.55     34.03 o 
   6  10  11       29.85       32.42     28.52 o 
  -7  11  11        3.87       58.86     23.03 o 
  -6  11  11        1.51       14.67     23.64 o 
  -5  11  11      145.37       88.16     36.89 o 
  -4  11  11      347.94      244.94     69.51 o 
  -3  11  11      151.78      164.40     29.65 o 
  -2  11  11      616.50      673.34    114.09 o 
  -1  11  11      809.61      731.51    125.98 o 
   0  11  11       41.73       84.62     27.47 o 
   1  11  11      367.10      357.90    114.77 o 
   3  11  11      131.50      152.84     55.80 o 
   4  11  11       29.71       21.06     25.63 o 
  -5  12  11      408.52      272.56    140.72 o 
  -4  12  11      401.15      299.24    114.07 o 
  -3  12  11      263.27      245.68    110.39 o 
  -2  12  11       94.94       36.68     37.93 o 
  -1  12  11      171.62      155.56     94.48 o 
   0  12  11      441.22      329.44    141.33 o 
   1  12  11      580.86      585.91    180.21 o 
 -13   0  12      861.49      991.54    107.78 o 
 -12   0  12       71.57       75.76     39.90 o 
 -11   0  12      226.29      277.91    110.96 o 
 -10   0  12     2433.91     2276.24    404.01 o 
  -9   0  12     3493.78     3455.70    367.08 o 
  -8   0  12     8644.65     8895.44    283.08 o 
  -7   0  12     8231.06     8628.15    239.81 o 
  -6   0  12    14864.55    16343.80    215.13 o 
  -5   0  12    14739.41    14920.93    168.04 o 
  -4   0  12     4158.12     4093.64    316.33 o 
  -3   0  12     2201.98     2342.39    184.75 o 
  -2   0  12      298.74      268.32     55.69 o 
  -1   0  12     4306.23     4444.56    133.25 o 
   0   0  12     2963.68     2819.60     87.04 o 
   1   0  12     3412.38     3458.43     80.38 o 
   2   0  12    10603.27    11067.76    188.18 o 
   3   0  12     6959.31     7215.55    140.46 o 
   4   0  12     1681.04     1780.97     92.36 o 
   5   0  12     1742.43     1837.37     63.87 o 
   6   0  12     1330.11     1388.70    104.77 o 
   7   0  12      278.46      258.14     45.67 o 
   8   0  12       63.38       41.24     18.20 o 
   9   0  12       11.02       91.55     39.03 o 
  10   0  12      112.26      130.67     32.05 o 
 -13   1  12       27.44       65.28     42.05 o 
 -12   1  12       96.85       81.00     38.13 o 
 -11   1  12      230.49      273.70     60.55 o 
 -10   1  12       24.72       51.88     24.66 o 
  -9   1  12      514.06      490.40     90.00 o 
  -8   1  12       41.18       67.80     33.94 o 
  -7   1  12        7.92       58.59     19.72 o 
  -6   1  12      249.92      196.44     26.13 o 
  -5   1  12      762.42      864.84     88.49 o 
  -4   1  12      587.30      617.46     57.84 o 
  -3   1  12       82.29       79.86     17.39 o 
  -2   1  12      130.57      186.54     20.17 o 
  -1   1  12       15.04       29.03     10.30 o 
   0   1  12     5508.39     5657.14    122.51 o 
   1   1  12     1221.10     1201.82     38.67 o 
   2   1  12       64.93       74.81      8.96 o 
   3   1  12      772.40      720.45     34.37 o 
   4   1  12     1516.61     1550.51     87.23 o 
   5   1  12      394.43      409.70     43.19 o 
   6   1  12      555.23      463.41     41.59 o 
   7   1  12        4.77       22.15     10.12 o 
   8   1  12       86.17       71.30     16.46 o 
   9   1  12      496.86      528.76     68.97 o 
  10   1  12       53.73       71.07     41.45 o 
  11   1  12        0.26       30.55     26.98 o 
 -13   2  12      618.61      513.91    119.08 o 
 -12   2  12      573.22      570.49     76.74 o 
 -11   2  12      350.42      297.22     68.52 o 
 -10   2  12      102.69      125.63     60.04 o 
  -9   2  12     2434.11     2633.50    119.15 o 
  -8   2  12     6026.02     6066.60    166.76 o 
  -7   2  12     8683.56     8859.02    341.82 o 
  -6   2  12    11738.67    12199.64    175.63 o 
  -5   2  12     5321.27     5407.67    100.95 o 
  -4   2  12     1271.37     1223.76     52.37 o 
  -3   2  12      963.46      870.97     41.85 o 
  -2   2  12      175.62      248.45     23.49 o 
  -1   2  12     1892.45     1818.40     62.76 o 
   0   2  12     3623.15     3493.40     98.37 o 
   1   2  12    10217.62    10639.25    125.96 o 
   2   2  12     5607.18     5885.67    117.18 o 
   3   2  12     1620.66     1698.85     72.92 o 
   4   2  12      988.13      964.10     58.18 o 
   5   2  12        0.59        4.45      8.03 o 
   6   2  12      195.47      236.34     41.94 o 
   7   2  12      372.30      393.50     48.68 o 
   8   2  12      273.15      255.93     47.43 o 
   9   2  12       97.42      101.49     20.94 o 
  10   2  12      139.92      110.80     37.90 o 
 -13   3  12       68.32       70.15     35.11 o 
 -12   3  12      153.35      180.77     64.44 o 
 -11   3  12       52.65       72.00     42.33 o 
 -10   3  12      326.95      384.56     56.83 o 
  -9   3  12       28.28       60.40     24.59 o 
  -8   3  12       91.36       98.45     31.00 o 
  -7   3  12       94.11      106.23     38.86 o 
  -6   3  12       26.72       66.34     18.73 o 
  -5   3  12     1844.05     1775.58     51.79 o 
  -4   3  12     1778.88     1758.54     60.91 o 
  -3   3  12      876.98      863.92     61.21 o 
  -2   3  12     2058.34     2044.53     38.62 o 
  -1   3  12     1650.09     1678.62     40.97 o 
   0   3  12     6163.04     6492.57     67.07 o 
   1   3  12     2493.23     2528.81     57.22 o 
   2   3  12     2081.75     2001.42     73.71 o 
   3   3  12     2415.85     2418.31     89.11 o 
   4   3  12     4011.98     4059.16     81.93 o 
   5   3  12     3074.05     3006.26     69.14 o 
   6   3  12     1803.67     1879.18     69.15 o 
   7   3  12      999.49      970.75     72.68 o 
   8   3  12     1808.97     1931.40    179.90 o 
   9   3  12      771.18      935.69    165.23 o 
  10   3  12      588.36      642.23     95.54 o 
 -13   4  12        0.52       36.13     26.79 o 
 -12   4  12       11.10       41.27     28.46 o 
 -11   4  12       36.27       55.62     43.78 o 
 -10   4  12      293.86      217.90     58.40 o 
  -9   4  12      172.64      113.49     30.48 o 
  -8   4  12      855.48      886.27    127.86 o 
  -7   4  12     4413.97     4303.50    104.54 o 
  -6   4  12     1369.66     1379.90    147.82 o 
  -5   4  12     1600.69     1575.60     67.15 o 
  -4   4  12       15.49       32.54     16.40 o 
  -3   4  12       55.50       45.68     14.38 o 
  -2   4  12      224.05      243.63     25.91 o 
  -1   4  12     1028.90      984.46     35.60 o 
   0   4  12      292.28      311.23     30.40 o 
   1   4  12     6329.25     6222.46     97.07 o 
   2   4  12     2653.75     2706.41    119.34 o 
   3   4  12     1169.72     1241.71    138.70 o 
   4   4  12      341.71      323.86     60.64 o 
   5   4  12       16.88       31.97     25.50 o 
   6   4  12      245.89      229.99     38.67 o 
   7   4  12      146.46      182.14     63.03 o 
   8   4  12      203.90      189.28     34.21 o 
   9   4  12      379.14      389.81     88.42 o 
  10   4  12      531.20      380.93     89.31 o 
 -13   5  12      397.28      317.59     98.93 o 
 -12   5  12       92.22      118.40     41.32 o 
 -11   5  12       12.26       74.40     29.65 o 
 -10   5  12       11.10       63.82     25.49 o 
  -9   5  12      468.53      412.77     83.85 o 
  -8   5  12       79.54       89.09     50.17 o 
  -7   5  12     1320.63     1076.88    119.26 o 
  -6   5  12     1485.56     1473.41     86.65 o 
  -5   5  12      443.82      394.58     66.25 o 
  -4   5  12      509.26      478.76     50.32 o 
  -3   5  12     1306.96     1337.40     64.03 o 
  -2   5  12     6314.30     6327.80    121.58 o 
  -1   5  12     3404.64     3237.52     69.61 o 
   0   5  12      292.62      305.84     20.25 o 
   1   5  12     3736.98     3681.83    177.06 o 
   2   5  12     6256.56     6591.06    296.64 o 
   3   5  12     5220.99     6382.83    457.09 o 
   4   5  12     1193.83     1403.52    242.79 o 
   5   5  12     2092.02     2337.45    253.13 o 
   6   5  12     2423.59     2872.77    393.96 o 
   7   5  12     1973.81     2208.02    202.03 o 
   8   5  12      980.44     1149.24    150.69 o 
   9   5  12      380.19      412.33     96.39 o 
  10   5  12      934.21     1027.83    183.75 o 
 -12   6  12      769.12      641.68     76.68 o 
 -11   6  12      699.80      776.45    112.93 o 
 -10   6  12      964.73     1071.60    146.74 o 
  -9   6  12      438.28      390.62     87.24 o 
  -8   6  12       54.59       34.57     26.85 o 
  -7   6  12      257.85      254.51     52.64 o 
  -6   6  12      248.68      212.35     56.55 o 
  -5   6  12      146.03      195.40     33.82 o 
  -4   6  12     1603.33     1556.85     87.19 o 
  -3   6  12     3596.59     3626.55     97.30 o 
  -2   6  12     3481.19     3522.29    142.57 o 
  -1   6  12        6.28       18.40     10.51 o 
   0   6  12       98.27      135.83     56.22 o 
   1   6  12      121.94      157.07     43.54 o 
   2   6  12     1200.23     1193.44    239.30 o 
   3   6  12      196.35      229.37     44.29 o 
   4   6  12      290.90      406.97    121.59 o 
   5   6  12      506.21      456.19    116.11 o 
   6   6  12      285.94      308.02     57.51 o 
   7   6  12       17.45       61.22     31.03 o 
   8   6  12       27.52       27.25     25.78 o 
   9   6  12      216.84       77.66     28.47 o 
 -12   7  12       41.78       39.23     26.93 o 
 -11   7  12       10.20       59.59     31.02 o 
 -10   7  12        6.15       32.47     26.14 o 
  -9   7  12        1.34       23.37     30.33 o 
  -8   7  12        0.08      -13.32     21.01 o 
  -7   7  12       70.23       51.73     32.43 o 
  -6   7  12        0.61        8.80     12.78 o 
  -5   7  12      444.21      381.01     80.12 o 
  -4   7  12      186.82      135.50     28.26 o 
  -3   7  12       43.16       41.22     15.93 o 
  -2   7  12      291.53      301.49     32.26 o 
  -1   7  12      959.26      956.53     52.82 o 
   0   7  12      690.21      670.22    161.63 o 
   1   7  12     1137.02     1173.70    127.96 o 
   2   7  12      759.90      750.73    222.09 o 
   3   7  12      707.00      782.49    165.80 o 
   4   7  12     1335.22     1638.59    296.23 o 
   5   7  12     1158.07     1299.75    159.06 o 
   6   7  12      251.69      316.85     70.97 o 
   7   7  12      687.62      671.46    214.44 o 
   8   7  12      389.11      442.81     90.17 o 
 -11   8  12     1514.23     1432.60    104.40 o 
 -10   8  12     1348.37     1406.55    105.16 o 
  -9   8  12      329.21      279.17     78.29 o 
  -8   8  12     1090.77      991.40    153.14 o 
  -7   8  12      442.58      365.01     83.42 o 
  -6   8  12       11.76       38.27     22.51 o 
  -5   8  12      286.13      308.87     42.30 o 
  -4   8  12     4840.79     5006.06    162.82 o 
  -3   8  12     3258.11     3373.38    110.74 o 
  -2   8  12     3560.75     3715.04    117.53 o 
  -1   8  12     2716.00     2754.85     99.03 o 
   0   8  12      128.12      241.32     64.86 o 
   1   8  12       93.23      103.38     28.53 o 
   2   8  12      111.06      145.87     40.28 o 
   3   8  12      104.82      216.00     42.37 o 
   4   8  12       29.59       64.46     46.12 o 
   5   8  12      602.39      688.77    129.74 o 
   6   8  12      369.68      473.09     87.26 o 
   7   8  12       18.11       31.69     27.44 o 
   8   8  12       30.38       57.25     38.65 o 
 -10   9  12        2.87       20.58     19.18 o 
  -9   9  12       52.90      118.07     35.85 o 
  -8   9  12        6.60       14.65     13.11 o 
  -7   9  12       17.59       12.34     17.59 o 
  -6   9  12      318.02      294.57     86.33 o 
  -5   9  12      115.64      144.05     30.60 o 
  -4   9  12      110.35      120.89     42.49 o 
  -3   9  12       12.93       23.94     13.91 o 
  -2   9  12      518.63      616.30     64.40 o 
  -1   9  12       38.06       21.53     17.25 o 
   0   9  12      110.18       86.10     23.83 o 
   1   9  12       48.02       92.47     40.94 o 
   2   9  12       84.26      117.89     46.57 o 
   3   9  12        1.50       22.12     42.59 o 
   4   9  12       85.75      124.71     52.62 o 
   5   9  12       75.46       78.53     34.36 o 
   6   9  12        0.04       49.04     39.57 o 
  -8  10  12      197.14      138.71     37.41 o 
  -7  10  12       21.96       57.69     20.75 o 
  -6  10  12      328.18      298.36     58.35 o 
  -5  10  12     1063.18     1068.85    124.57 o 
  -4  10  12      879.58     1034.21    118.28 o 
  -3  10  12     1932.20     2042.62     92.19 o 
  -2  10  12     2939.13     3420.38    153.34 o 
  -1  10  12     1813.82     1895.44    115.97 o 
   0  10  12      319.28      357.02     57.16 o 
   1  10  12       11.87       34.03     22.04 o 
   3  10  12      213.04      246.54    106.20 o 
   4  10  12      278.18      161.21    119.70 o 
   5  10  12       56.14       36.48     33.54 o 
  -7  11  12        3.54       39.63     20.48 o 
  -6  11  12        3.46       27.49     15.42 o 
  -5  11  12       92.79       78.36     42.10 o 
  -4  11  12      340.42      286.76    148.17 o 
  -3  11  12       10.71       39.88     41.08 o 
  -2  11  12       21.44       32.60     27.83 o 
  -1  11  12      139.10      159.52     67.19 o 
   0  11  12      689.57      519.31    196.34 o 
   1  11  12       28.07       51.92     24.28 o 
   2  11  12       41.03      111.35     47.66 o 
   3  11  12       78.08       78.38     52.04 o 
  -3  12  12      881.83      977.46     86.86 o 
  -2  12  12      912.63     1079.80     93.91 o 
  -1  12  12      525.32      341.66    169.28 o 
 -13   1  13      118.03      155.10     40.76 o 
 -12   1  13        0.51       13.47     34.60 o 
 -11   1  13        4.87       39.56     22.42 o 
 -10   1  13      217.75      293.70     46.55 o 
  -9   1  13     2425.82     2473.74    149.41 o 
  -8   1  13     3939.97     4244.47    148.68 o 
  -7   1  13     7911.94     7863.13    222.70 o 
  -6   1  13    12324.56    13072.99    301.95 o 
  -5   1  13     6134.03     6064.69     88.25 o 
  -4   1  13     2413.65     2308.17     56.94 o 
  -3   1  13     1186.50     1270.50     43.91 o 
  -2   1  13     2344.11     2425.64     46.62 o 
  -1   1  13     4763.93     4768.21     73.40 o 
   0   1  13     9388.89     9672.79     87.14 o 
   1   1  13    10590.04    10796.15    117.75 o 
   2   1  13    12382.71    12729.31    221.57 o 
   3   1  13    10370.58    10603.19    224.49 o 
   4   1  13     2236.48     2223.93     49.83 o 
   5   1  13      563.88      502.99     63.42 o 
   6   1  13      148.95      109.88     13.72 o 
   7   1  13      297.14      200.24     31.95 o 
   8   1  13      716.11      645.04    100.54 o 
   9   1  13      399.49      362.78     61.02 o 
  10   1  13      608.81      659.36    116.32 o 
 -13   2  13      168.00      168.43     68.78 o 
 -12   2  13      420.31      365.68     67.76 o 
 -11   2  13     1427.39     1347.91    142.77 o 
 -10   2  13      372.79      380.01     83.42 o 
  -9   2  13      109.50      122.90     37.19 o 
  -8   2  13      754.00      694.52    110.28 o 
  -7   2  13      653.58      670.23     95.75 o 
  -6   2  13     2246.95     1929.25    113.76 o 
  -5   2  13      164.99      164.54     42.04 o 
  -4   2  13        5.28        1.30     12.63 o 
  -3   2  13      168.80      159.45     27.32 o 
  -2   2  13     2596.02     2729.75     53.84 o 
  -1   2  13      126.41      129.42     16.81 o 
   0   2  13     1669.86     1582.39     55.39 o 
   1   2  13       42.46       42.87     11.59 o 
   2   2  13        3.63       17.10     11.77 o 
   3   2  13      418.19      362.30     36.65 o 
   4   2  13      904.36      897.15     57.90 o 
   5   2  13      609.81      587.12     85.56 o 
   6   2  13      429.21      360.24     54.95 o 
   7   2  13      243.91      221.95     45.94 o 
   8   2  13      703.58      729.48    144.29 o 
   9   2  13      618.08      573.81    134.17 o 
  10   2  13       55.09       65.64     41.79 o 
 -13   3  13       52.95      121.59     33.10 o 
 -12   3  13        5.32       38.46     28.18 o 
 -11   3  13        1.22       57.07     29.30 o 
 -10   3  13       92.29       66.07     20.35 o 
  -9   3  13      696.22      623.54    105.13 o 
  -8   3  13     1932.04     2149.25    192.46 o 
  -7   3  13     5794.40     5577.02    127.68 o 
  -6   3  13     3839.29     3765.06    112.91 o 
  -5   3  13     1133.01     1159.95     73.51 o 
  -4   3  13     1813.79     1807.63     60.01 o 
  -3   3  13        1.12       34.82     12.57 o 
  -2   3  13       78.62       75.82     20.12 o 
  -1   3  13        5.01       34.06     11.78 o 
   0   3  13     4809.97     4714.90     58.23 o 
   1   3  13     9560.03     9621.59    165.65 o 
   2   3  13     3320.54     3397.31     95.62 o 
   3   3  13     2433.48     2478.02     51.65 o 
   4   3  13     1054.93     1031.32     66.92 o 
   5   3  13       85.39       86.46     15.27 o 
   6   3  13        0.59        7.18      8.80 o 
   7   3  13       13.93       19.58     14.64 o 
   8   3  13       21.21       40.26     30.67 o 
   9   3  13      671.15      723.88    111.09 o 
  10   3  13     1030.33      931.44    238.31 o 
 -13   4  13      953.55      745.95    175.85 o 
 -12   4  13      636.02      547.14    125.55 o 
 -11   4  13      674.41      494.23    131.97 o 
 -10   4  13     1417.56     1293.35    161.68 o 
  -9   4  13     1437.67     1402.98    116.81 o 
  -8   4  13     1191.37     1280.79    199.49 o 
  -7   4  13     1456.82     1351.90     90.39 o 
  -6   4  13      435.88      461.42     62.07 o 
  -5   4  13      311.67      343.05     47.45 o 
  -4   4  13     2964.48     2953.38     82.44 o 
  -3   4  13       42.49       41.63     19.85 o 
  -2   4  13      340.72      299.32     32.74 o 
  -1   4  13        0.67       16.77     10.83 o 
   0   4  13      121.51      109.76     16.71 o 
   1   4  13     1762.69     1733.36     49.47 o 
   2   4  13      538.89      497.16    128.36 o 
   3   4  13      776.20      869.99    209.09 o 
   4   4  13      546.99      791.53    144.77 o 
   5   4  13      960.15     1129.21    170.22 o 
   6   4  13      626.93      661.45    140.34 o 
   7   4  13      991.25     1295.76    182.00 o 
   8   4  13      448.40      550.00    128.03 o 
   9   4  13      717.44      774.96    106.80 o 
 -12   5  13       82.05      106.38     41.40 o 
 -11   5  13      263.52      225.74     70.44 o 
 -10   5  13      539.43      444.78    126.32 o 
  -9   5  13        6.05       34.07     22.77 o 
  -8   5  13      423.02      464.50     82.30 o 
  -7   5  13      176.84      173.17     32.75 o 
  -6   5  13      817.43      835.95    101.65 o 
  -5   5  13       64.64       42.42     28.42 o 
  -4   5  13      487.06      381.02     55.36 o 
  -3   5  13     2852.95     2805.95     85.52 o 
  -2   5  13      936.46      938.35     76.33 o 
  -1   5  13      570.78      492.88     41.92 o 
   0   5  13        0.94        4.51      3.23 o 
   1   5  13     1119.39     1227.15    127.74 o 
   2   5  13      254.04      185.35     62.21 o 
   3   5  13      691.03      617.53    123.78 o 
   4   5  13        7.26       51.75     30.42 o 
   5   5  13      238.40      292.49     79.73 o 
   6   5  13       68.27       57.72     35.20 o 
   7   5  13      281.75      316.08     66.09 o 
   8   5  13        0.00       52.56     31.94 o 
   9   5  13      196.25      263.58     48.06 o 
 -12   6  13      460.74      352.87    106.32 o 
 -11   6  13      101.56      140.25     60.16 o 
 -10   6  13      639.64      641.02    114.33 o 
  -9   6  13     1849.97     2147.25    156.97 o 
  -8   6  13      852.72      935.02     85.18 o 
  -7   6  13       79.43      138.12     50.90 o 
  -6   6  13      336.01      361.31     48.84 o 
  -5   6  13      933.28      932.14     79.46 o 
  -4   6  13      334.14      370.11     58.26 o 
  -3   6  13       40.73       34.75     13.80 o 
  -2   6  13      286.57      263.32     34.07 o 
  -1   6  13        4.80       16.01     11.69 o 
   0   6  13      377.17      445.80    116.33 o 
   1   6  13      119.59      231.21     71.20 o 
   2   6  13      266.01      296.58    107.40 o 
   3   6  13      444.56      503.43     91.67 o 
   4   6  13       15.79       11.96     25.18 o 
   5   6  13      343.82      419.27    106.45 o 
   6   6  13      584.88      693.11    193.43 o 
   7   6  13      869.71      987.83    173.94 o 
   8   6  13      156.35      133.05     53.23 o 
 -11   7  13      856.05      868.87     98.49 o 
 -10   7  13      141.62      129.65     44.06 o 
  -9   7  13      244.95      241.15     57.68 o 
  -8   7  13        2.66       54.28     23.00 o 
  -7   7  13      314.28      274.91     63.69 o 
  -6   7  13      187.95      153.09     51.25 o 
  -5   7  13      934.19      798.71     83.08 o 
  -4   7  13     1684.97     1734.66     67.81 o 
  -3   7  13     3595.90     3731.71    176.97 o 
  -2   7  13     3960.48     4165.36    127.99 o 
  -1   7  13     2577.86     2805.96     88.29 o 
   0   7  13      860.89      772.74    233.94 o 
   1   7  13        1.82        8.87     23.76 o 
   3   7  13       22.44       74.05     44.98 o 
   4   7  13      685.91      756.59    116.89 o 
   5   7  13     1678.93     1763.03    334.38 o 
   6   7  13     1266.21     1418.07    282.28 o 
   7   7  13      206.65      244.13     56.61 o 
   8   7  13        0.45       36.65     35.11 o 
 -10   8  13       58.63       41.61     22.36 o 
  -9   8  13       22.91       37.46     31.13 o 
  -8   8  13      150.34      160.28     68.86 o 
  -7   8  13      512.14      525.06     77.88 o 
  -6   8  13      648.61      522.18    115.61 o 
  -5   8  13       58.35       49.33     19.57 o 
  -4   8  13       16.14       48.75     34.59 o 
  -3   8  13      393.87      428.97     52.11 o 
  -2   8  13      106.81       95.53     21.67 o 
  -1   8  13        3.37        6.30     10.18 o 
   0   8  13       86.60       49.83     29.36 o 
   1   8  13        2.15      102.40     43.72 o 
   3   8  13       11.16       19.10     39.28 o 
   4   8  13      205.74      285.51     81.89 o 
   5   8  13       24.69       61.21     41.33 o 
   6   8  13       97.99      251.75     64.17 o 
   7   8  13        5.29       61.80     24.94 o 
  -9   9  13      484.04      377.54    100.28 o 
  -8   9  13      115.88       75.84     30.27 o 
  -7   9  13       52.47       59.24     32.51 o 
  -6   9  13       83.45      103.76     26.09 o 
  -5   9  13     1224.46     1218.96     75.74 o 
  -4   9  13     1367.93     1463.46     81.06 o 
  -3   9  13     4686.18     5112.91     98.27 o 
  -2   9  13     2620.08     2838.69    120.15 o 
  -1   9  13     1715.48     1945.84    110.45 o 
   0   9  13     1062.59     1211.80    195.80 o 
   1   9  13      464.93      395.99     89.84 o 
   2   9  13      183.67      182.31     57.23 o 
   3   9  13      147.80      162.78     83.49 o 
   4   9  13     1020.81      781.13    269.45 o 
   5   9  13      662.04      601.73    194.03 o 
  -8  10  13       11.59       45.95     23.24 o 
  -7  10  13       11.93       34.42     22.92 o 
  -6  10  13        6.92        9.80     19.40 o 
  -5  10  13        7.74       41.75     25.45 o 
  -4  10  13        6.37       14.70     15.08 o 
  -3  10  13       82.25       99.73     82.00 o 
  -2  10  13       22.28       63.95     44.59 o 
  -1  10  13      427.43      352.46    145.97 o 
   0  10  13       33.70       21.60     40.53 o 
   1  10  13       15.69       13.93     26.26 o 
   2  10  13       86.45      164.15     74.01 o 
   3  10  13       62.25       93.47     80.08 o 
   4  10  13       85.13      104.81     69.65 o 
  -6  11  13      102.06       63.83     39.40 o 
  -5  11  13      353.67      233.18    114.72 o 
  -4  11  13      446.82      273.43    153.04 o 
  -3  11  13     1003.43     1119.56    113.04 o 
  -2  11  13     1661.21     1514.19    157.49 o 
  -1  11  13     1680.61     1717.41     94.52 o 
   0  11  13      230.34      167.50     89.82 o 
   1  11  13        0.55       38.95     41.25 o 
   2  11  13       71.72       63.97     23.26 o 
 -13   0  14      896.92      623.90    243.99 o 
 -12   0  14      619.94      507.82    214.10 o 
 -11   0  14      675.96      479.87    208.92 o 
 -10   0  14      155.98      218.25     74.85 o 
  -9   0  14      287.07      310.13     79.98 o 
  -8   0  14      827.27      876.70    203.09 o 
  -7   0  14     2376.93     2260.30    129.98 o 
  -6   0  14     4748.40     4637.10    303.18 o 
  -5   0  14     1543.01     1355.64    155.90 o 
  -4   0  14       87.84       91.03     16.99 o 
  -3   0  14      122.75      150.86     31.15 o 
  -2   0  14     1708.39     1962.20    153.20 o 
  -1   0  14     3890.26     3878.91    147.67 o 
   0   0  14     3108.52     3116.33     93.03 o 
   1   0  14    11120.36    11532.90    680.66 o 
   2   0  14    11878.27    12568.88    320.19 o 
   3   0  14     7003.41     7218.79    247.70 o 
   4   0  14      996.42      996.02    194.19 o 
   5   0  14      224.04      207.35     63.03 o 
   6   0  14      639.89      445.51    112.06 o 
   7   0  14     1425.13     1679.89     84.25 o 
   8   0  14     1816.21     2027.69    126.84 o 
   9   0  14      666.62      517.34    101.63 o 
 -13   1  14       39.81       55.10     30.50 o 
 -12   1  14      236.59      201.37     42.80 o 
 -11   1  14      847.20      835.86    129.73 o 
 -10   1  14      166.27      193.64     51.93 o 
  -9   1  14        6.10       69.27     27.60 o 
  -8   1  14      765.56      689.06    114.67 o 
  -7   1  14     2290.85     2335.46    113.08 o 
  -6   1  14      456.20      420.51     49.54 o 
  -5   1  14      210.12      204.27     24.54 o 
  -4   1  14      134.06      135.30     17.51 o 
  -3   1  14      554.44      491.35     47.84 o 
  -2   1  14      215.82      185.84     40.35 o 
  -1   1  14      325.12      387.47     47.94 o 
   0   1  14        3.46       16.10      9.59 o 
   1   1  14      367.25      342.00     31.09 o 
   2   1  14      632.69      588.23     49.53 o 
   3   1  14       10.29       25.31     14.18 o 
   4   1  14      168.24      162.43     24.83 o 
   5   1  14       68.93       43.31     13.50 o 
   6   1  14       45.28       32.10     13.08 o 
   7   1  14        0.65       19.46      8.86 o 
   8   1  14       67.37       91.27     21.65 o 
   9   1  14       61.35       58.76     29.36 o 
 -13   2  14       50.14       41.67     29.61 o 
 -12   2  14      317.58      263.72     96.16 o 
 -11   2  14     1404.35     1409.00    118.55 o 
 -10   2  14      107.78       76.92     65.92 o 
  -9   2  14       32.48       44.31     24.37 o 
  -8   2  14     1247.11     1220.25    104.96 o 
  -7   2  14     1842.05     2004.41    100.79 o 
  -6   2  14     1731.78     1826.64     64.99 o 
  -5   2  14      491.56      503.72    104.54 o 
  -4   2  14      192.54      198.99     26.94 o 
  -3   2  14       29.35       30.93     16.49 o 
  -2   2  14      187.36      179.57     26.53 o 
  -1   2  14      979.87      932.59     60.52 o 
   0   2  14     6017.01     6070.12    139.51 o 
   1   2  14     4374.38     4404.66    105.21 o 
   2   2  14     6684.65     6806.41    102.50 o 
   3   2  14     4451.44     4644.08     87.95 o 
   4   2  14     1755.71     1834.50     61.77 o 
   5   2  14      415.55      375.32     57.70 o 
   6   2  14      322.17      320.43     80.43 o 
   7   2  14       69.21       46.59     23.09 o 
   8   2  14      791.95      731.69    192.01 o 
   9   2  14     1052.98      958.61    156.55 o 
 -13   3  14      472.83      306.44    203.33 o 
 -12   3  14      798.84      628.47    128.04 o 
 -11   3  14     1335.47     1245.03    102.49 o 
 -10   3  14      912.75      823.65    145.34 o 
  -9   3  14     1262.07     1327.65    120.37 o 
  -8   3  14     2019.98     2020.13    104.81 o 
  -7   3  14     3243.19     3214.07    173.69 o 
  -6   3  14     2289.90     2211.09     93.36 o 
  -5   3  14     1488.57     1417.96    109.80 o 
  -4   3  14     1329.26     1343.50     62.43 o 
  -3   3  14     5696.15     5822.55    120.61 o 
  -2   3  14     1693.19     1542.91     78.20 o 
  -1   3  14     1603.17     1691.56    106.85 o 
   0   3  14       38.29       46.49     10.77 o 
   1   3  14     1109.86     1109.71     59.35 o 
   2   3  14      430.96      382.62     30.78 o 
   3   3  14       61.04       47.25      9.82 o 
   4   3  14       44.69       23.19      9.55 o 
   5   3  14       11.48       14.26      6.64 o 
   6   3  14       14.84       18.07     10.37 o 
   7   3  14        2.70       81.82     44.33 o 
   8   3  14      261.56      247.15     59.10 o 
   9   3  14       35.49       44.57     19.35 o 
 -12   4  14       13.70       78.94     37.74 o 
 -11   4  14      402.26      300.66     88.41 o 
 -10   4  14      417.36      449.05    113.62 o 
  -9   4  14      323.04      296.23     60.41 o 
  -8   4  14      186.11      230.08     49.05 o 
  -7   4  14     1024.07     1046.64    134.23 o 
  -6   4  14      400.30      416.10     58.44 o 
  -5   4  14      199.08      151.61     27.19 o 
  -4   4  14       36.22       19.09     14.78 o 
  -3   4  14      567.87      583.19     67.41 o 
  -2   4  14      467.25      404.22     56.91 o 
  -1   4  14      185.88      183.59     22.08 o 
   0   4  14     2562.54     2543.97     51.20 o 
   1   4  14     2260.73     2339.12     43.13 o 
   2   4  14     1040.39     1057.90     63.56 o 
   3   4  14      141.11      165.30     64.58 o 
   4   4  14      243.11      202.88     86.15 o 
   5   4  14       60.34       90.38     30.11 o 
   6   4  14       10.40       40.72     33.37 o 
   7   4  14      249.30      290.36     58.47 o 
   8   4  14      145.28      117.58     30.65 o 
   9   4  14      656.08      519.34    239.87 o 
 -12   5  14      563.20      521.28    122.66 o 
 -11   5  14      508.01      457.52    134.09 o 
 -10   5  14     2418.19     2564.05    226.56 o 
  -9   5  14     2892.94     3201.73    106.65 o 
  -8   5  14     2225.89     2157.65    141.56 o 
  -7   5  14     1243.72     1403.00    102.83 o 
  -6   5  14     1995.96     1949.42     76.18 o 
  -5   5  14     7910.68     8383.50    247.25 o 
  -4   5  14     2365.11     2569.33    100.90 o 
  -3   5  14      452.71      501.91     64.55 o 
  -2   5  14      930.63      980.24     65.46 o 
  -1   5  14     3294.74     3287.05     79.73 o 
   0   5  14     2963.78     2986.05     63.48 o 
   1   5  14      784.26      921.17    154.92 o 
   2   5  14        1.21       12.64     31.86 o 
   3   5  14      294.01      232.82     66.72 o 
   4   5  14      510.01      608.33    128.17 o 
   5   5  14       48.52       69.89     29.14 o 
   6   5  14       49.45       30.11     26.44 o 
   7   5  14       24.01       95.02     50.83 o 
   8   5  14       16.08       53.71     24.84 o 
 -11   6  14      214.79      168.05     71.56 o 
 -10   6  14       28.72       87.45     27.16 o 
  -9   6  14       27.31       81.77     32.14 o 
  -8   6  14      151.06      148.99     27.72 o 
  -7   6  14      926.34      999.88    171.78 o 
  -6   6  14        3.03       45.48     23.52 o 
  -5   6  14       46.93       34.30     24.86 o 
  -4   6  14     1353.70     1314.55    108.77 o 
  -3   6  14     1237.02     1200.42     81.21 o 
  -2   6  14     1578.46     1647.86     58.00 o 
  -1   6  14      754.64      810.01     49.82 o 
   0   6  14      144.02      115.58     39.80 o 
   1   6  14       67.82      156.25     72.81 o 
   2   6  14      384.22      374.23     85.21 o 
   3   6  14        0.34       42.26     19.21 o 
   4   6  14      832.92      811.95    225.13 o 
   5   6  14     1298.92     1552.83    172.18 o 
   6   6  14      654.49      710.43     92.59 o 
   7   6  14      377.55      331.34     91.75 o 
   8   6  14       84.55      150.46     36.30 o 
 -11   7  14      339.39      463.79    111.79 o 
 -10   7  14      577.18      433.85    127.84 o 
  -9   7  14      652.44      582.51     97.45 o 
  -8   7  14      678.88      631.26     67.08 o 
  -7   7  14     1555.18     1635.97     90.10 o 
  -6   7  14     1355.36     1066.09     96.52 o 
  -5   7  14      188.40      233.94     35.28 o 
  -4   7  14     1988.75     1943.72     84.00 o 
  -3   7  14      889.10      858.18     47.37 o 
  -2   7  14      644.76      620.32     81.52 o 
  -1   7  14      746.24      794.52     51.72 o 
   0   7  14      346.08      354.35    141.09 o 
   1   7  14      111.55      108.81     53.23 o 
   2   7  14      545.67      623.55    105.04 o 
   3   7  14      236.76      224.79     79.09 o 
   4   7  14        5.32       55.77     41.07 o 
   5   7  14      165.71      164.92     56.41 o 
   6   7  14       87.19      122.25     49.93 o 
   7   7  14        9.34       37.23     22.34 o 
 -10   8  14        3.99       41.63     24.01 o 
  -9   8  14        9.86       31.22     25.09 o 
  -8   8  14       23.54       28.19     28.89 o 
  -7   8  14      125.71       62.15     35.56 o 
  -6   8  14       13.13       30.26     36.10 o 
  -5   8  14      111.47      113.17     37.32 o 
  -4   8  14     2884.19     2904.67    172.14 o 
  -3   8  14     1862.33     1946.95    120.38 o 
  -2   8  14     1828.63     1956.53    126.09 o 
  -1   8  14     1172.40     1147.18    112.04 o 
   0   8  14      491.45      640.82    157.64 o 
   1   8  14      424.81      578.20    119.08 o 
   2   8  14      119.07       88.05     64.00 o 
   3   8  14      166.14      150.58     87.21 o 
   4   8  14      875.48      774.73    227.58 o 
   5   8  14     2099.91     2382.39    108.04 o 
   6   8  14     1452.41     1401.45    240.30 o 
  -9   9  14        9.85       24.57     30.02 o 
  -8   9  14       96.33       81.19     27.48 o 
  -7   9  14      261.03      261.30     69.69 o 
  -6   9  14      113.20       78.87     56.46 o 
  -5   9  14       21.46       46.24     18.58 o 
  -4   9  14       92.95       88.57     23.71 o 
  -3   9  14      123.60      140.14     30.40 o 
  -2   9  14      532.31      435.99    112.04 o 
  -1   9  14        4.67       38.53     25.99 o 
   0   9  14        5.31       34.84     27.68 o 
   1   9  14      381.34      383.48     73.55 o 
   2   9  14      333.79      357.01     58.43 o 
   4   9  14        0.78       31.17     20.56 o 
   5   9  14      156.89      104.52     45.85 o 
  -7  10  14      102.22       48.56     23.42 o 
  -6  10  14       60.93       69.42     30.14 o 
  -5  10  14       56.76       80.13     49.14 o 
  -4  10  14      358.14      273.28     43.54 o 
  -3  10  14     1041.27      966.87    118.32 o 
  -2  10  14     1881.79     2278.73    100.68 o 
  -1  10  14      565.46      642.00    187.43 o 
   0  10  14      113.18      169.00     72.26 o 
   1  10  14       47.97       69.17     33.54 o 
   2  10  14      115.40      126.99     40.85 o 
   3  10  14      644.88      766.83     78.45 o 
  -4  11  14        4.72       21.54     17.49 o 
  -3  11  14      188.19      208.83     49.74 o 
  -2  11  14       58.24       69.95     30.36 o 
  -1  11  14        1.11       25.37     19.79 o 
 -12   1  15     2605.15     3059.73    109.01 o 
 -11   1  15     1395.23     1306.39    145.86 o 
 -10   1  15     1135.63      924.10    184.62 o 
  -9   1  15      726.57      685.66     89.75 o 
  -8   1  15      128.16      113.64     51.56 o 
  -7   1  15      251.27      265.72     50.15 o 
  -6   1  15       49.13       58.04     17.98 o 
  -5   1  15      366.61      351.48     46.50 o 
  -4   1  15     1797.93     1874.42     69.97 o 
  -3   1  15     1497.93     1501.30     75.18 o 
  -2   1  15      106.85      119.41     19.64 o 
  -1   1  15        3.94       33.21     13.20 o 
   0   1  15     1252.43     1385.66     84.86 o 
   1   1  15     1391.10     1386.69     66.28 o 
   2   1  15     5726.92     6253.37    109.71 o 
   3   1  15     2070.84     2140.28     63.03 o 
   4   1  15       78.54       81.78     14.52 o 
   5   1  15      139.38      113.53     16.56 o 
   6   1  15       39.01       42.17     14.65 o 
   7   1  15      746.72      740.09    105.67 o 
   8   1  15      526.68      462.30    123.81 o 
   9   1  15      944.59      717.54    195.49 o 
 -12   2  15      256.72      229.04    125.12 o 
 -11   2  15      889.55      617.03    149.87 o 
 -10   2  15        8.21       38.64     37.10 o 
  -9   2  15      262.09      331.61     69.46 o 
  -8   2  15     1399.05     1247.07    154.73 o 
  -7   2  15     1243.89     1198.36    153.63 o 
  -6   2  15     2028.15     1929.19     83.32 o 
  -5   2  15      651.88      678.26     79.52 o 
  -4   2  15      701.07      624.91     69.08 o 
  -3   2  15     3472.01     3432.26     68.19 o 
  -2   2  15     5441.68     5428.47    133.58 o 
  -1   2  15       80.62       92.97     27.23 o 
   0   2  15      576.22      547.54     52.75 o 
   1   2  15     2272.12     2323.75     74.69 o 
   2   2  15     2286.73     2241.02     77.83 o 
   3   2  15      242.94      217.53     23.41 o 
   4   2  15      236.17      162.99     28.66 o 
   5   2  15      281.47      173.06     30.09 o 
   6   2  15      415.15      420.81     65.75 o 
   7   2  15      114.92       69.97     29.80 o 
   8   2  15        0.72       28.22     16.98 o 
   9   2  15       19.40       51.23     31.89 o 
 -12   3  15      663.13      467.76     67.17 o 
 -11   3  15     1618.67     1489.31    290.48 o 
 -10   3  15      946.26      993.49     66.84 o 
  -9   3  15        3.94        4.09     25.06 o 
  -8   3  15       48.15       54.50     36.21 o 
  -7   3  15       20.68       53.73     31.15 o 
  -6   3  15        8.21       51.71     20.17 o 
  -5   3  15       68.73      117.20     20.00 o 
  -4   3  15      212.75      220.34     58.19 o 
  -3   3  15     2096.89     2016.84     60.26 o 
  -2   3  15     1382.74     1412.56     88.43 o 
  -1   3  15       20.42       25.33     12.46 o 
   0   3  15     1525.67     1498.09     98.96 o 
   1   3  15     1538.82     1532.48     77.27 o 
   2   3  15      483.07      513.28     41.82 o 
   3   3  15       35.66       39.28     11.03 o 
   4   3  15      306.30      281.71     34.07 o 
   5   3  15       30.40       40.23     14.88 o 
   6   3  15      312.13      344.04     71.84 o 
   7   3  15        0.64       35.87     21.65 o 
   8   3  15      235.94      152.80     55.20 o 
 -12   4  15      167.82      188.02     40.93 o 
 -11   4  15      426.12      308.86    104.26 o 
 -10   4  15     1105.69     1094.60    236.48 o 
  -9   4  15     1264.15     1320.22    144.10 o 
  -8   4  15     1707.57     1862.43    138.66 o 
  -7   4  15     2123.61     2217.83    169.45 o 
  -6   4  15     2344.31     2292.76     93.03 o 
  -5   4  15     2912.61     2988.55    100.48 o 
  -4   4  15     6630.89     6923.34    144.87 o 
  -3   4  15     2002.52     2139.91     66.27 o 
  -2   4  15     2018.36     2192.34     72.47 o 
  -1   4  15     4973.42     5070.51    108.81 o 
   0   4  15     5338.66     5629.47    118.06 o 
   1   4  15     1908.36     2005.30     71.41 o 
   2   4  15      955.77      972.15     62.41 o 
   3   4  15     2413.34     2413.45    192.37 o 
   4   4  15      971.73      940.72    182.37 o 
   5   4  15     1037.22      921.52    158.63 o 
   6   4  15      389.58      358.84     91.76 o 
   7   4  15      315.82      293.39     83.86 o 
   8   4  15      210.20      212.26     70.75 o 
 -11   5  15       92.36       89.04     42.14 o 
 -10   5  15       66.28       69.95     27.43 o 
  -9   5  15       25.74       79.70     35.78 o 
  -8   5  15      531.23      406.24    112.59 o 
  -7   5  15      556.88      494.29    129.69 o 
  -6   5  15      250.39      212.82     80.38 o 
  -5   5  15      548.12      480.83     83.93 o 
  -4   5  15      258.08      225.04     62.88 o 
  -3   5  15     1318.50     1304.55     85.43 o 
  -2   5  15     1304.33     1262.04     73.07 o 
  -1   5  15       30.21       51.54     16.78 o 
   0   5  15      101.54       91.27     13.28 o 
   1   5  15       97.28      177.70     49.41 o 
   2   5  15      447.65      466.34     57.67 o 
   4   5  15      734.65      666.12    131.32 o 
   5   5  15      269.92      343.91    101.65 o 
   6   5  15      443.43      510.48     79.84 o 
   7   5  15      280.27      301.34     67.63 o 
   8   5  15       64.56       87.72     42.74 o 
 -11   6  15       46.70       82.59     41.80 o 
 -10   6  15      863.53      926.77    203.77 o 
  -9   6  15     1502.37     1388.74     81.73 o 
  -8   6  15      525.56      479.66     90.27 o 
  -7   6  15      530.11      555.17    116.92 o 
  -6   6  15     1461.33     1220.23    126.72 o 
  -5   6  15     4011.55     3689.98    156.57 o 
  -4   6  15     2256.84     2486.50    126.98 o 
  -3   6  15     1046.20      991.89    100.16 o 
  -2   6  15     2908.14     2965.97    120.10 o 
  -1   6  15     2798.04     2791.22     93.59 o 
   0   6  15     1336.46     1297.19    186.11 o 
   1   6  15     1969.83     2050.40    158.94 o 
   2   6  15      884.81     1080.45    107.01 o 
   4   6  15      889.41      850.30    261.76 o 
   5   6  15      841.40      769.43    187.18 o 
   6   6  15       50.51       67.15     38.15 o 
   7   6  15      457.61      445.56    162.84 o 
 -10   7  15      148.55       98.68     29.47 o 
  -9   7  15      114.71       74.62     35.39 o 
  -8   7  15      357.75      255.99     75.03 o 
  -7   7  15      690.45      690.91    140.27 o 
  -6   7  15      931.25      866.70    119.35 o 
  -5   7  15        0.77       43.96     20.74 o 
  -4   7  15      674.14      637.10    102.73 o 
  -3   7  15      607.45      615.33     78.69 o 
  -2   7  15      323.54      238.58     41.52 o 
  -1   7  15      257.28      181.29     34.17 o 
   0   7  15       93.06      111.33     40.62 o 
   1   7  15       26.37       56.44     32.36 o 
   2   7  15       11.19       41.27     23.98 o 
   4   7  15     1182.30     1284.41    139.88 o 
   5   7  15      994.64     1101.56    204.79 o 
   6   7  15     1086.02     1067.71    281.22 o 
  -9   8  15        1.39       41.78     27.06 o 
  -8   8  15      353.47      368.53     43.87 o 
  -7   8  15     1004.67     1036.62    191.30 o 
  -6   8  15       51.75       62.70     24.35 o 
  -5   8  15       90.45       80.27     38.18 o 
  -4   8  15       65.43       58.17     24.55 o 
  -3   8  15     1241.22     1303.76     55.20 o 
  -2   8  15      667.52      612.94    187.43 o 
  -1   8  15      253.38      295.09     89.00 o 
   0   8  15      148.37      220.37     98.70 o 
   1   8  15      824.38      958.54    115.92 o 
   2   8  15      568.34      493.97     61.58 o 
   3   8  15      122.65      142.12     41.05 o 
   4   8  15       83.52       81.18     46.49 o 
   5   8  15      458.59      531.38    114.67 o 
  -8   9  15      838.45      568.84    194.20 o 
  -7   9  15      733.46      652.95     56.27 o 
  -6   9  15      220.91      186.41     52.79 o 
  -5   9  15       83.27       80.32     23.73 o 
  -4   9  15       65.21       24.87     20.64 o 
  -3   9  15      502.99      399.57    153.56 o 
  -2   9  15      302.33      218.16     93.44 o 
  -1   9  15        7.59       36.98     31.16 o 
   0   9  15        0.70      271.48     56.51 o 
   1   9  15       28.28       74.04     27.29 o 
   2   9  15        0.30      185.63     51.63 o 
   3   9  15       91.98       77.15     54.43 o 
  -5  10  15        4.28       57.51     34.31 o 
  -3  10  15        4.74       45.89     21.84 o 
  -2  10  15       92.38       41.14     35.63 o 
  -1  10  15        2.44       47.62     27.27 o 
   0  10  15       31.34       34.45     18.16 o 
   1  10  15        8.42       52.87     52.25 o 
 -12   0  16     2611.39     2689.82    142.72 o 
 -11   0  16     1047.36     1145.22    120.88 o 
 -10   0  16     2908.18     3086.77    192.90 o 
  -9   0  16     3457.72     3007.50    302.73 o 
  -8   0  16      307.65      375.80    120.46 o 
  -7   0  16      236.66      279.24     62.59 o 
  -6   0  16     1263.66     1371.87    302.94 o 
  -5   0  16     2742.95     2852.67    133.75 o 
  -4   0  16     9941.49     9642.76    285.04 o 
  -3   0  16     4647.56     4886.64    170.22 o 
  -2   0  16     2145.60     2242.10     86.20 o 
  -1   0  16     1901.18     1966.09    195.40 o 
   0   0  16     3392.63     3604.93    279.34 o 
   1   0  16     1134.83     1055.11    105.86 o 
   2   0  16      669.62      533.65    105.14 o 
   3   0  16      283.82      282.61     60.47 o 
   4   0  16      699.98      454.52     86.38 o 
   5   0  16      343.22      308.89     94.35 o 
   7   0  16      111.05       66.16     52.19 o 
 -12   1  16       42.62       49.84     33.23 o 
 -11   1  16       13.18       61.47     22.31 o 
 -10   1  16       77.87       86.79     28.87 o 
  -9   1  16       26.32       53.56     30.74 o 
  -8   1  16       72.21      118.85     37.09 o 
  -7   1  16      527.66      516.92     98.80 o 
  -6   1  16        6.62       49.52     23.53 o 
  -5   1  16        0.49       26.58     18.14 o 
  -4   1  16       71.01       77.88     25.60 o 
  -3   1  16      733.46      641.75     72.95 o 
  -2   1  16      396.32      334.55     40.37 o 
  -1   1  16      397.59      382.87     42.24 o 
   0   1  16       80.54       71.65     12.95 o 
   1   1  16      113.28      124.85     17.07 o 
   2   1  16      741.67      666.58     50.08 o 
   3   1  16       65.30       54.95     14.09 o 
   4   1  16      295.09      206.59     32.46 o 
   5   1  16      425.27      268.19     42.59 o 
   6   1  16      333.11      261.94     42.33 o 
   7   1  16       18.25       19.13     12.05 o 
   8   1  16       61.07       30.55     28.20 o 
 -12   2  16     1767.42     1554.96     98.73 o 
 -11   2  16     2663.84     2826.45     90.49 o 
 -10   2  16      815.32      791.23    129.55 o 
  -9   2  16      701.24      604.91    133.92 o 
  -8   2  16      197.97      175.97     47.76 o 
  -7   2  16      482.20      480.37    150.64 o 
  -6   2  16     1164.10     1217.89    148.93 o 
  -5   2  16     1915.87     1844.85    117.82 o 
  -4   2  16     3882.27     4113.42    110.37 o 
  -3   2  16     3571.66     3506.55    115.68 o 
  -2   2  16     5538.45     5678.61    111.12 o 
  -1   2  16        8.07       23.24     11.60 o 
   0   2  16        0.10       11.82      7.36 o 
   1   2  16       95.66       79.46     13.12 o 
   2   2  16       73.03       72.72     11.43 o 
   3   2  16       58.92       70.55     12.69 o 
   4   2  16      106.42       78.77     14.19 o 
   5   2  16      476.17      438.10     65.19 o 
   6   2  16      251.92      155.31     50.77 o 
   7   2  16       47.75       41.81     28.32 o 
   8   2  16      144.96       98.44     60.82 o 
 -12   3  16        1.45      131.42    102.56 o 
 -11   3  16        1.56       40.40     28.57 o 
 -10   3  16        9.22       45.40     33.77 o 
  -9   3  16      167.97      148.01     44.78 o 
  -8   3  16      455.36      603.94     95.79 o 
  -7   3  16      276.22      272.39     58.39 o 
  -6   3  16      417.03      344.67     69.41 o 
  -5   3  16      908.10      802.68     83.41 o 
  -4   3  16      593.26      570.64     65.47 o 
  -3   3  16     4292.86     4307.56    138.50 o 
  -2   3  16      809.53      801.08     89.47 o 
  -1   3  16     1022.27     1055.36     80.83 o 
   0   3  16     2931.84     2979.78    138.52 o 
   1   3  16     2549.78     2704.11     90.81 o 
   2   3  16     2479.95     2497.87     80.61 o 
   3   3  16     1059.09     1062.82     40.58 o 
   4   3  16     1246.03     1295.69    150.76 o 
   5   3  16      856.79      849.95     94.77 o 
   6   3  16     1147.05     1329.60    177.86 o 
   7   3  16      488.80      865.47    138.99 o 
   8   3  16      211.77      166.93     52.95 o 
 -11   4  16      608.45      620.55    126.26 o 
 -10   4  16      335.84      289.44     84.46 o 
  -9   4  16        1.15       52.18     41.55 o 
  -8   4  16      172.08      190.54     44.12 o 
  -7   4  16        1.47       46.45     30.11 o 
  -6   4  16       32.34       28.65     26.16 o 
  -5   4  16      128.81       97.83     21.23 o 
  -4   4  16      854.62      698.79    192.14 o 
  -3   4  16     2176.91     2084.78     78.85 o 
  -2   4  16     3004.79     2986.17    237.62 o 
  -1   4  16       53.10       49.31     11.60 o 
   0   4  16        6.29       25.56     10.88 o 
   1   4  16      441.78      433.40     43.96 o 
   2   4  16        9.94       18.49      6.14 o 
   3   4  16      123.95      224.36     46.35 o 
   5   4  16      269.69      196.31     86.16 o 
   6   4  16      671.13      489.86    174.71 o 
   7   4  16      188.02      227.36     73.92 o 
 -11   5  16        0.10       33.51     22.39 o 
 -10   5  16       79.93      111.80     50.72 o 
  -9   5  16      136.41      125.75     42.09 o 
  -8   5  16       10.15       15.58     24.90 o 
  -7   5  16      124.10      117.14     38.32 o 
  -6   5  16      472.09      397.52     83.27 o 
  -5   5  16     1841.52     1685.25    161.95 o 
  -4   5  16      575.42      468.90     89.85 o 
  -3   5  16      392.59      354.87     40.81 o 
  -2   5  16     2188.91     2298.22    112.16 o 
  -1   5  16     3272.93     3606.26    133.23 o 
   0   5  16     1463.77     1547.90     68.80 o 
   1   5  16     1348.81     1319.71    120.62 o 
   2   5  16      864.54     1046.49    240.20 o 
   3   5  16     2261.09     2570.14    127.43 o 
   5   5  16      798.34      763.25    130.20 o 
   6   5  16      668.47      567.31    218.66 o 
   7   5  16      789.91      674.05    156.47 o 
 -10   6  16      131.93      125.61     38.71 o 
  -9   6  16      192.06      203.00     36.40 o 
  -8   6  16      692.50      491.66    111.82 o 
  -7   6  16     1796.18     1799.61    102.35 o 
  -6   6  16      225.47      228.75     71.61 o 
  -5   6  16       15.53       50.06     13.15 o 
  -4   6  16       63.70       91.23     27.10 o 
  -3   6  16       95.52      165.10     39.77 o 
  -2   6  16        1.52       42.21     15.63 o 
  -1   6  16        4.25       17.98     14.24 o 
   0   6  16       61.02      102.90     38.90 o 
   1   6  16      368.68      297.52    169.53 o 
   2   6  16      742.53      708.02    112.41 o 
   3   6  16       68.80       63.65     33.17 o 
   5   6  16      474.38      426.49    162.89 o 
   6   6  16      259.01      258.73     90.98 o 
  -9   7  16       28.39       44.92     24.22 o 
  -8   7  16       47.99       31.73     27.16 o 
  -7   7  16      147.29      158.28     66.01 o 
  -6   7  16       63.50       49.44     22.30 o 
  -5   7  16      206.09      186.00     48.54 o 
  -4   7  16      159.99      127.91     35.12 o 
  -3   7  16      362.75      252.42     65.92 o 
  -2   7  16      498.09      483.31     64.17 o 
  -1   7  16      484.37      393.82    132.38 o 
   0   7  16      550.47      651.59    163.75 o 
   1   7  16      485.35      392.78    124.45 o 
   2   7  16      868.29      607.53    233.35 o 
   3   7  16      351.21      380.66     58.36 o 
   5   7  16      410.91      429.43     98.97 o 
  -8   8  16     1175.76      910.07    175.85 o 
  -7   8  16     1495.79     1431.98     87.57 o 
  -6   8  16     1170.30     1209.44     70.67 o 
  -5   8  16      386.95      229.09     54.78 o 
  -4   8  16        0.42       15.33     10.99 o 
  -3   8  16       40.75       53.17     31.42 o 
  -2   8  16       35.95       92.40     45.67 o 
  -1   8  16      103.23       32.27     33.62 o 
   0   8  16      424.77      426.84    149.82 o 
   1   8  16      458.51      345.41    133.16 o 
   2   8  16      564.39      487.41    198.41 o 
   3   8  16       19.60      111.32     39.19 o 
  -7   9  16       30.69       44.86     39.88 o 
  -6   9  16        9.97       47.35     54.11 o 
  -5   9  16       94.52       39.80     40.06 o 
  -4   9  16       22.12       52.76     41.53 o 
  -3   9  16       18.28       30.53     31.67 o 
  -2   9  16       32.35       62.46     35.11 o 
  -1   9  16       67.06       34.88     54.61 o 
   0   9  16       12.02       19.26     36.63 o 
   1   9  16       31.89       92.47     50.32 o 
   2   9  16       26.33       55.29     24.75 o 
 -12   1  17     1181.06     1396.41    117.80 o 
 -11   1  17      587.14      518.80    116.77 o 
 -10   1  17     1691.90     1817.71    136.53 o 
  -9   1  17      771.32      755.18     99.68 o 
  -8   1  17      597.54      451.99    112.30 o 
  -7   1  17      225.91      280.42     54.41 o 
  -6   1  17     1841.80     1890.69    125.58 o 
  -5   1  17     4808.00     5130.98    202.29 o 
  -4   1  17     6345.54     6383.93    283.15 o 
  -3   1  17     6351.04     6966.67    202.80 o 
  -2   1  17     2153.97     2249.82    109.79 o 
  -1   1  17     5467.50     5724.28    147.61 o 
   0   1  17      501.37      402.21     38.49 o 
   1   1  17      624.98      480.52     48.11 o 
   2   1  17       40.71       36.75      9.94 o 
   3   1  17     1204.11     1105.13     60.04 o 
   4   1  17     2142.99     1972.67     94.46 o 
   5   1  17     2164.22     2154.26    140.12 o 
   6   1  17      420.16      292.58     90.53 o 
   7   1  17      227.18      154.26     79.02 o 
 -12   2  17        0.80       36.91     44.97 o 
 -11   2  17      278.81      254.32     62.45 o 
 -10   2  17      488.00      420.32    115.84 o 
  -9   2  17      255.35      263.16     61.27 o 
  -8   2  17       25.20       35.01     25.27 o 
  -7   2  17      151.14      142.72     31.76 o 
  -6   2  17        5.63       48.70     41.39 o 
  -5   2  17      193.06      126.79     29.43 o 
  -4   2  17        3.97       38.40     12.49 o 
  -3   2  17      424.00      425.54     67.98 o 
  -2   2  17      105.84      112.23     16.90 o 
  -1   2  17        5.83       14.66     10.09 o 
   0   2  17      320.91      281.86     41.86 o 
   1   2  17      600.16      550.72     60.20 o 
   2   2  17      480.21      536.81    100.17 o 
   3   2  17      109.94      114.26     24.36 o 
   4   2  17      124.93      155.67     43.26 o 
   5   2  17      655.75      526.26    151.53 o 
   7   2  17      113.19      106.12     63.46 o 
 -11   3  17     1012.95     1230.57     94.92 o 
 -10   3  17      370.48      297.79     95.12 o 
  -9   3  17       40.13       63.52     21.44 o 
  -8   3  17        5.66       29.04     19.75 o 
  -7   3  17      470.05      395.01     97.52 o 
  -6   3  17      241.00      308.85     57.16 o 
  -5   3  17      314.22      361.18     56.28 o 
  -4   3  17     2007.58     2022.52    104.59 o 
  -3   3  17     6267.17     6552.81    197.30 o 
  -2   3  17     2198.40     2286.12     85.86 o 
  -1   3  17      235.76      265.15     52.39 o 
   0   3  17       29.47       25.40     12.92 o 
   1   3  17       18.20       30.44     11.00 o 
   2   3  17      679.23      700.74     68.94 o 
   3   3  17      699.22      665.50     89.22 o 
   4   3  17       63.05      108.53     31.36 o 
   5   3  17      816.49     1018.44     66.57 o 
   6   3  17     1615.43     1745.47     84.20 o 
   7   3  17      188.34      160.98     84.92 o 
 -11   4  17      387.76      481.24    133.73 o 
 -10   4  17      221.60      250.89     71.77 o 
  -9   4  17      266.35      272.97     77.28 o 
  -8   4  17      246.27      281.12     63.01 o 
  -7   4  17      204.98      170.95     39.77 o 
  -6   4  17        0.73       54.80     19.07 o 
  -5   4  17      286.69      209.93     47.48 o 
  -4   4  17      127.89      104.03     23.68 o 
  -3   4  17       41.76       48.04     15.21 o 
  -2   4  17       50.84       28.67     11.86 o 
  -1   4  17      193.25      159.78     25.51 o 
   0   4  17      685.30      624.45     47.42 o 
   1   4  17      105.22      157.28     40.46 o 
   2   4  17      387.60      307.61    119.93 o 
   3   4  17     1037.42     1113.85     76.08 o 
   4   4  17      710.96      686.74    126.18 o 
   6   4  17      512.21      537.01     91.45 o 
 -10   5  17       21.95       21.00     20.89 o 
  -9   5  17       93.40       57.33     34.10 o 
  -8   5  17      276.80      182.40     65.56 o 
  -7   5  17      558.67      496.01     90.16 o 
  -6   5  17        6.38       43.18     27.55 o 
  -5   5  17      183.52      154.61     35.70 o 
  -4   5  17       34.16       48.57     24.25 o 
  -3   5  17      269.74      256.12     67.91 o 
  -2   5  17      218.08      209.23     33.79 o 
  -1   5  17      117.77      133.33     32.38 o 
   0   5  17      130.52      127.84     42.66 o 
   1   5  17      343.93      283.01     65.24 o 
   2   5  17      193.17      126.47     73.33 o 
   3   5  17       10.95       29.20     22.93 o 
   4   5  17      277.90      201.20     65.07 o 
   6   5  17      178.54      161.12     57.11 o 
 -10   6  17       30.67       24.13     39.41 o 
  -9   6  17      102.76      154.68     32.85 o 
  -8   6  17      484.87      322.97    105.03 o 
  -7   6  17      385.35      342.49     69.35 o 
  -6   6  17       30.15       37.76     20.46 o 
  -5   6  17       24.24       94.22     31.12 o 
  -4   6  17       33.23       37.88     18.44 o 
  -3   6  17      155.68      153.50     28.61 o 
  -2   6  17      322.60      306.66     79.10 o 
  -1   6  17      225.31      249.34    106.39 o 
   0   6  17      129.45      147.73     82.43 o 
   1   6  17      122.21       94.81     38.56 o 
   2   6  17      216.04      219.48     91.78 o 
   3   6  17      350.18      421.39    178.41 o 
   4   6  17      437.71      466.50    138.30 o 
  -9   7  17      486.27      459.76    149.05 o 
  -8   7  17      824.15      659.53    118.51 o 
  -7   7  17     1792.26     1912.98    203.43 o 
  -6   7  17     1143.71     1252.48    118.80 o 
  -5   7  17       89.68       63.73     43.51 o 
  -4   7  17        0.24       27.38     20.42 o 
  -3   7  17       79.31      161.37     40.65 o 
  -2   7  17      623.43      509.46    167.06 o 
  -1   7  17      147.03      156.35     98.47 o 
   0   7  17      570.26      467.11    189.61 o 
   1   7  17     1679.40     1766.78    104.02 o 
   2   7  17     1011.46     1161.94    101.29 o 
   3   7  17      108.09       84.05     37.10 o 
   4   7  17       60.79      243.66     45.76 o 
  -7   8  17        0.16       11.29     21.28 o 
  -6   8  17      245.95      164.78     41.99 o 
  -5   8  17       66.00       99.19     39.50 o 
  -4   8  17       32.30      102.53     29.93 o 
  -3   8  17       65.24       43.71     29.85 o 
  -2   8  17       32.09       40.50     56.43 o 
  -1   8  17      110.45      166.74     44.59 o 
   0   8  17        0.09       20.97     22.12 o 
   1   8  17       38.85       47.60     27.39 o 
   2   8  17        3.81       39.93     34.42 o 
   3   8  17       19.22       16.56     22.43 o 
  -4   9  17      203.66      176.41    114.06 o 
  -3   9  17       62.36      104.71     66.31 o 
  -2   9  17      459.41      595.87     95.52 o 
  -1   9  17      672.48      446.96    192.47 o 
   0   9  17     1143.06     1191.36    167.99 o 
 -11   0  18       27.66       72.17     49.31 o 
 -10   0  18      220.14       69.50     69.32 o 
  -9   0  18      318.80      192.01     69.57 o 
  -8   0  18      267.92      330.94    107.75 o 
  -7   0  18        1.13       23.98     47.18 o 
  -6   0  18      691.21      728.48    112.97 o 
  -5   0  18     2857.88     2783.82    274.38 o 
  -4   0  18     5865.38     5725.24    429.76 o 
  -3   0  18     2453.16     2524.53    177.37 o 
  -2   0  18     1342.94     1413.50    231.79 o 
  -1   0  18     3045.74     3057.56    146.37 o 
   0   0  18     1939.96     1708.75    224.08 o 
   1   0  18       21.07       43.50     40.94 o 
   2   0  18      529.68      397.43     57.15 o 
   3   0  18     2549.89     2520.40     98.63 o 
   4   0  18     4179.85     3932.12    157.19 o 
   5   0  18     1493.06     1434.55     97.27 o 
 -11   1  18      153.83      128.09     44.53 o 
 -10   1  18      202.00      182.61     55.64 o 
  -9   1  18       87.33      151.30     32.07 o 
  -8   1  18        8.23        7.05     18.91 o 
  -7   1  18       46.11       66.99     34.53 o 
  -6   1  18      308.64      314.67     53.98 o 
  -5   1  18      332.72      308.84     59.67 o 
  -4   1  18      116.07       70.79     18.09 o 
  -3   1  18        0.25       26.29     14.89 o 
  -2   1  18      290.36      228.87     38.24 o 
  -1   1  18       16.38       50.22     17.71 o 
   0   1  18      120.99      108.02     15.95 o 
   1   1  18        3.58       15.55      9.62 o 
   2   1  18       96.15       63.01     12.41 o 
   3   1  18       21.16       51.32     19.86 o 
   4   1  18       11.33       18.66     14.61 o 
   5   1  18      140.66       90.16     29.51 o 
   6   1  18        0.15       23.24     26.22 o 
 -11   2  18      425.99      357.06     98.52 o 
 -10   2  18        1.34       40.72     21.82 o 
  -9   2  18       59.09       43.63     23.30 o 
  -8   2  18        0.64       55.44     36.23 o 
  -7   2  18      140.48       78.03     35.45 o 
  -6   2  18       74.34       87.24     28.47 o 
  -5   2  18     1488.34     1531.79    123.03 o 
  -4   2  18     2046.11     2022.36    144.73 o 
  -3   2  18     2749.69     2969.77    118.20 o 
  -2   2  18     2881.96     2876.14    118.99 o 
  -1   2  18      916.53      893.14     64.57 o 
   0   2  18       84.84       97.61     15.40 o 
   1   2  18      216.82      215.28     32.83 o 
   2   2  18     1186.44     1056.59     73.50 o 
   3   2  18      234.93      204.65     54.95 o 
   4   2  18     1292.96     1434.25     94.89 o 
   5   2  18     2319.54     2204.75     98.01 o 
   6   2  18     1064.71     1072.20     68.42 o 
 -11   3  18      911.18      691.22    263.80 o 
 -10   3  18      867.09      707.87    175.52 o 
  -9   3  18      668.11      924.01     73.54 o 
  -8   3  18      915.10     1031.40    198.20 o 
  -7   3  18      794.14      649.17    154.40 o 
  -6   3  18     1234.25     1329.00     94.80 o 
  -5   3  18      507.25      426.42    119.71 o 
  -4   3  18      546.55      434.04     62.96 o 
  -3   3  18       80.05       90.80     40.39 o 
  -2   3  18      982.55      937.37     99.74 o 
  -1   3  18      234.18      139.04     53.54 o 
   0   3  18       19.68       19.20     12.17 o 
   1   3  18       35.64       58.25     19.67 o 
   2   3  18       27.59       16.47     18.98 o 
   3   3  18        1.91       18.57     27.08 o 
   4   3  18       15.80       79.64     27.70 o 
   5   3  18       71.98       75.84     24.57 o 
   6   3  18      121.29       87.35     40.09 o 
 -10   4  18        0.01       67.83     50.94 o 
  -9   4  18       67.45       62.49     39.84 o 
  -8   4  18      352.74      328.76     76.89 o 
  -7   4  18        1.25       50.95     24.03 o 
  -6   4  18        4.52       40.16     21.95 o 
  -5   4  18       62.43       47.72     15.18 o 
  -4   4  18      771.83      747.49    126.17 o 
  -3   4  18     1538.76     1593.87    116.24 o 
  -2   4  18      287.22      281.42     55.19 o 
  -1   4  18       95.10       66.74     30.05 o 
   0   4  18      198.01      131.20     36.33 o 
   1   4  18        3.46       39.54     45.50 o 
   2   4  18       36.06       27.15     29.20 o 
   3   4  18      132.00       94.95     51.08 o 
   4   4  18       98.29      121.21     57.57 o 
   5   4  18      440.16      374.41     88.55 o 
  -9   5  18      815.58      828.80    224.76 o 
  -8   5  18     1527.95     1480.79    136.54 o 
  -7   5  18      819.62      627.74    164.53 o 
  -6   5  18      499.51      484.53     93.60 o 
  -5   5  18      940.37     1089.01    139.54 o 
  -4   5  18      946.08      814.17     99.57 o 
  -3   5  18      762.02      781.08     86.20 o 
  -2   5  18      249.19      225.08     40.22 o 
  -1   5  18       91.54       67.94     30.74 o 
   0   5  18      215.30      203.60     57.35 o 
   1   5  18      178.16      118.83     70.30 o 
   2   5  18        1.40       22.57     20.14 o 
   3   5  18       11.81       47.32     30.96 o 
   4   5  18        8.94       59.48     54.50 o 
   5   5  18       14.23       12.59     35.41 o 
  -9   6  18       93.88       45.23     42.99 o 
  -8   6  18      391.27      350.55     83.04 o 
  -7   6  18      899.82      893.06     94.08 o 
  -6   6  18      161.37      182.10     53.67 o 
  -5   6  18        0.74       27.76     13.72 o 
  -4   6  18        1.78       70.07     24.81 o 
  -3   6  18        0.41       17.62     18.56 o 
  -2   6  18      291.57      226.07     88.25 o 
  -1   6  18       29.88       69.40     46.07 o 
   0   6  18      484.05      454.80    127.26 o 
   1   6  18     1383.73     1444.55    118.25 o 
   2   6  18      910.40      687.17    238.80 o 
   3   6  18       15.43       88.38     38.75 o 
   4   6  18        5.68       93.36     31.24 o 
  -8   7  18      322.08      322.23    113.32 o 
  -7   7  18      519.48      488.31    141.74 o 
  -6   7  18      422.70      322.52     89.37 o 
  -5   7  18      289.01      220.24     51.88 o 
  -4   7  18      382.26      332.92    125.44 o 
  -3   7  18      466.71      523.51     53.02 o 
  -2   7  18      113.13       40.67     34.33 o 
  -1   7  18      293.77      341.51    125.24 o 
   0   7  18      272.20      228.05    106.38 o 
   1   7  18       42.20       23.99     31.50 o 
   2   7  18      110.50      106.33     52.26 o 
   3   7  18       13.14       20.82     19.70 o 
  -5   8  18       58.34       52.41     36.33 o 
  -4   8  18       11.41       21.08     37.06 o 
  -3   8  18      177.09      163.25     82.13 o 
  -2   8  18      344.90      383.71     71.49 o 
  -1   8  18      396.28      306.40    148.88 o 
   0   8  18     1607.49     1731.05    145.63 o 
   1   8  18     1193.60      892.17    219.29 o 
  -9   1  19      466.38      387.46     67.87 o 
  -8   1  19      704.01      579.99    141.53 o 
  -7   1  19      856.83      718.15    114.91 o 
  -6   1  19        0.31       -1.17     19.52 o 
  -5   1  19      451.71      323.28    104.44 o 
  -4   1  19      640.28      636.64    103.85 o 
  -3   1  19      160.81      156.44     37.12 o 
  -2   1  19      511.06      421.74     78.91 o 
  -1   1  19      568.40      402.48     75.56 o 
   0   1  19       38.32       34.42     14.53 o 
   1   1  19       66.45       57.75     19.18 o 
   2   1  19       32.36       55.56     18.25 o 
   3   1  19      874.54      968.95    178.07 o 
   4   1  19     2211.98     2201.94     99.38 o 
   5   1  19      998.40      884.44    186.98 o 
 -10   2  19      540.12      374.12    117.60 o 
  -9   2  19      238.46      174.12     61.46 o 
  -8   2  19      210.65      181.99     58.43 o 
  -7   2  19      656.70      683.83    126.24 o 
  -6   2  19     1160.92     1157.06     75.35 o 
  -5   2  19      622.09      563.48    133.55 o 
  -4   2  19      349.39      299.37     87.06 o 
  -3   2  19      708.67      736.85    117.56 o 
  -2   2  19     1051.66     1034.27     57.12 o 
  -1   2  19      560.61      456.49     58.92 o 
   0   2  19      321.45      284.30     53.30 o 
   1   2  19      257.39      225.61     54.27 o 
   2   2  19      530.01      452.09     75.48 o 
   3   2  19      127.55      133.10     83.19 o 
   4   2  19      114.90       57.05     38.46 o 
   5   2  19        1.32       18.45     19.52 o 
 -10   3  19      234.89      228.09     74.51 o 
  -9   3  19      672.26      395.50    140.35 o 
  -8   3  19      142.75      159.58     43.61 o 
  -7   3  19      101.63       86.49     29.01 o 
  -6   3  19      120.93      124.03     40.65 o 
  -5   3  19       42.96       40.21     14.58 o 
  -4   3  19      774.33      663.86    140.45 o 
  -3   3  19     1130.81      940.31    147.65 o 
  -2   3  19       31.58       55.53     26.17 o 
  -1   3  19       87.42       72.43     22.34 o 
   0   3  19      255.11      245.90     60.89 o 
   1   3  19       66.85       78.86     24.04 o 
   2   3  19       84.89      111.67     41.10 o 
   3   3  19      184.17      142.17     39.27 o 
   4   3  19       58.10       29.92     31.57 o 
   5   3  19      653.69      764.32     59.06 o 
  -9   4  19      764.65      624.38    122.09 o 
  -8   4  19     1249.59     1369.18    147.15 o 
  -7   4  19      810.06      754.38    161.75 o 
  -6   4  19     1400.06     1349.22     92.57 o 
  -5   4  19     1965.98     2056.77    202.62 o 
  -4   4  19     1247.58     1218.93    145.60 o 
  -3   4  19     1427.49     1400.73     96.89 o 
  -2   4  19     1183.65     1107.10    115.24 o 
  -1   4  19      888.80      986.25    121.04 o 
   0   4  19     1187.34     1159.86    106.80 o 
   1   4  19      626.82      501.26    128.49 o 
   2   4  19      432.27      312.01    113.01 o 
   3   4  19      281.72      266.35     76.96 o 
   4   4  19      369.01      134.37    110.70 o 
  -8   5  19      217.35      201.19     58.38 o 
  -7   5  19      248.84      188.01     54.98 o 
  -6   5  19        0.68       19.93     25.66 o 
  -5   5  19        3.68       15.66     14.97 o 
  -4   5  19       95.35       82.68     57.60 o 
  -3   5  19       26.42       19.97     12.49 o 
  -2   5  19       46.68       85.93     34.81 o 
  -1   5  19      236.20      187.70     63.69 o 
   0   5  19      564.11      392.89    167.35 o 
   1   5  19      397.12      384.47    153.50 o 
   2   5  19      250.18      198.51     57.74 o 
  -8   6  19      877.01      602.51    240.57 o 
  -7   6  19      562.65      401.14    122.13 o 
  -6   6  19      372.16      327.31     72.40 o 
  -5   6  19      799.91      677.93    139.49 o 
  -4   6  19     1417.74     1517.18    119.19 o 
  -3   6  19     1183.98     1079.10    254.80 o 
  -2   6  19      510.02      460.41     85.49 o 
  -1   6  19      688.14      489.09    111.93 o 
   0   6  19     1140.53     1192.96     86.92 o 
   1   6  19      678.64      725.39     70.32 o 
   2   6  19      439.62      336.49    158.60 o 
   3   6  19      123.90       89.68     40.16 o 
  -6   7  19        0.33       19.18     24.18 o 
  -5   7  19      123.49      112.03     47.63 o 
  -4   7  19      169.62      147.90    100.27 o 
  -3   7  19      139.95       84.37     65.08 o 
  -2   7  19       19.01      128.35     59.99 o 
  -1   7  19      107.77       45.52     45.33 o 
   0   7  19      376.49      297.16    126.72 o 
   1   7  19     1067.68     1090.05    133.18 o 
  -9   0  20     1040.92     1038.46    109.44 o 
  -8   0  20     2967.46     3070.79    121.23 o 
  -7   0  20     2656.65     3094.41    122.02 o 
  -6   0  20      160.33      218.86     83.52 o 
  -5   0  20        5.10       62.23     42.76 o 
  -4   0  20      193.76      219.95     62.01 o 
  -3   0  20      306.52      292.91    100.65 o 
  -2   0  20        4.33       32.19     21.82 o 
  -1   0  20      410.10      313.02    101.62 o 
   0   0  20       10.65        8.05     25.74 o 
   1   0  20     1263.28     1235.74     92.39 o 
   2   0  20       92.27       59.91     33.26 o 
   3   0  20      117.92       49.28     19.05 o 
  -9   1  20        8.63       18.90     26.89 o 
  -8   1  20        4.42       49.13     29.66 o 
  -7   1  20      153.24      173.19     43.29 o 
  -6   1  20      335.11      269.53     90.18 o 
  -5   1  20       61.64       95.11     29.16 o 
  -4   1  20       38.92       22.38     16.89 o 
  -3   1  20      166.98      189.32     39.05 o 
  -2   1  20      116.45      140.50     41.56 o 
  -1   1  20      187.53      185.15     57.70 o 
   0   1  20      168.40      126.05     26.85 o 
   1   1  20      267.31      181.70     51.49 o 
   2   1  20       26.57       29.10     17.64 o 
   3   1  20      212.52       99.44     42.74 o 
   4   1  20       12.75       16.53     22.09 o 
  -9   2  20     1270.89     1277.01    116.63 o 
  -8   2  20      788.01      702.11    126.48 o 
  -7   2  20      611.10      492.59    111.62 o 
  -6   2  20      957.44      902.10    120.41 o 
  -5   2  20       59.51      110.85     39.82 o 
  -4   2  20        0.58       14.38     27.60 o 
  -3   2  20       56.21       65.31     25.30 o 
  -2   2  20        1.57       19.90     17.40 o 
  -1   2  20      998.48      973.03    162.57 o 
   0   2  20      577.33      520.91     93.22 o 
   1   2  20      319.60      212.57     68.30 o 
   2   2  20        0.41       45.11     21.94 o 
   3   2  20        3.06       20.83     10.20 o 
   4   2  20      181.54      115.23     68.23 o 
  -9   3  20       74.19       60.07     36.38 o 
  -8   3  20      116.39       62.34     39.50 o 
  -7   3  20      300.03      285.56     78.20 o 
  -6   3  20      703.78      797.00    141.75 o 
  -5   3  20      340.26      252.73     78.60 o 
  -4   3  20      576.43      452.05    129.63 o 
  -3   3  20     1255.31     1129.82    158.22 o 
  -2   3  20     1021.51      990.72    153.23 o 
  -1   3  20      771.14      733.23    118.10 o 
   0   3  20      490.86      622.66     60.66 o 
   1   3  20      801.93      896.35     73.38 o 
   2   3  20      699.52      364.55    159.64 o 
   3   3  20      928.73      903.30     61.77 o 
  -8   4  20      435.09      361.23     86.62 o 
  -7   4  20      129.35      139.61     38.26 o 
  -6   4  20      108.52      137.45     44.91 o 
  -5   4  20        3.87       24.38     13.36 o 
  -4   4  20       62.41      117.43     46.47 o 
  -3   4  20      210.24      197.82     74.20 o 
  -2   4  20       23.51       45.12     28.14 o 
  -1   4  20      532.46      279.41     96.10 o 
   0   4  20      433.30      221.61     82.66 o 
   1   4  20       53.91      150.22     70.79 o 
   2   4  20       64.52       76.28     41.17 o 
   3   4  20       52.02       44.14     29.21 o 
  -7   5  20      146.23      151.57     38.54 o 
  -6   5  20      296.56      184.96     72.20 o 
  -5   5  20      718.85      717.07     66.47 o 
  -4   5  20     1251.79     1216.57     89.30 o 
  -3   5  20      313.52      274.30    171.99 o 
  -2   5  20      777.31      466.15    214.53 o 
  -1   5  20     1049.20     1071.75    141.98 o 
   0   5  20     1178.81     1021.56    210.81 o 
   1   5  20     1061.99     1085.53     92.93 o 
   2   5  20      382.86      211.53     90.11 o 
  -6   6  20        9.57       32.44     36.65 o 
  -5   6  20      542.99      380.77    169.37 o 
  -4   6  20      133.00       22.05     25.08 o 
  -3   6  20       44.76      111.82     39.77 o 
  -2   6  20        1.70       77.36     39.84 o 
  -1   6  20       12.44       18.89     31.36 o 
   0   6  20      126.03      101.50     55.49 o 
   1   6  20      501.71      397.21    167.90 o 
  -8   1  21     2013.38     2280.27    153.62 o 
  -7   1  21     1691.74     1622.77    122.12 o 
  -6   1  21      418.09      279.74     72.25 o 
  -5   1  21      305.92      173.98     63.32 o 
  -4   1  21      805.93      732.67     89.25 o 
  -3   1  21      407.55      349.70     84.40 o 
  -2   1  21      830.87      820.54    115.83 o 
  -1   1  21     1051.41     1198.02    176.94 o 
   0   1  21     1583.95     1643.36     74.75 o 
   1   1  21     1188.56     1017.86    155.62 o 
   2   1  21      683.26      521.81    163.34 o 
   3   1  21        0.31       33.96     27.69 o 
  -8   2  21       59.49      116.56     41.77 o 
  -7   2  21       71.85       38.32     24.68 o 
  -6   2  21       37.87       58.68     41.72 o 
  -5   2  21        6.49       71.08     33.76 o 
  -4   2  21        4.89       13.74      9.87 o 
  -3   2  21      377.91      247.93     65.88 o 
  -2   2  21       61.10       55.41     22.00 o 
  -1   2  21      163.87      115.64     28.08 o 
   0   2  21       26.77       19.56     13.99 o 
   1   2  21      319.04      132.41    109.67 o 
   2   2  21      541.58      401.74     37.61 o 
  -7   3  21      716.47      590.87    127.40 o 
  -6   3  21      387.79      257.68     89.54 o 
  -5   3  21      159.28      178.89     36.33 o 
  -3   3  21        8.68       24.02     14.66 o 
  -2   3  21      503.45      271.30    116.21 o 
  -1   3  21     1033.23      884.16    115.17 o 
   0   3  21      643.82      513.00    106.33 o 
   1   3  21      268.01      237.47    123.17 o 
   2   3  21      257.52      128.16     56.53 o 
  -6   4  21        0.57       31.07     21.02 o 
  -5   4  21       94.81      107.11     39.23 o 
  -4   4  21       84.93       63.20     32.30 o 
  -3   4  21       73.45       47.64     30.86 o 
  -2   4  21      188.85      137.29     39.14 o 
  -1   4  21      397.83      339.11    102.87 o 
   0   4  21      557.87      550.58     52.57 o 
   1   4  21      183.53      175.34     99.10 o 
  -5   5  21       50.75       86.37     46.55 o 
  -4   5  21      145.03       22.40     42.17 o 
  -2   5  21        6.33       33.29     41.23 o 
  -1   5  21      239.78       77.66     80.09 o 
   0   5  21      127.09       73.80     35.67 o 
  -6   0  22       35.85       42.60     29.41 o 
  -5   0  22       86.01       63.77     37.05 o 
  -4   0  22     1422.62     1440.08    128.46 o 
  -3   0  22      200.03      157.27     83.94 o 
  -2   0  22     1094.81      896.78    100.52 o 
  -1   0  22     1201.13     1363.48     72.27 o 
   0   0  22     1721.20     1572.47    163.88 o 
  -6   1  22       11.71       37.90     18.58 o 
  -5   1  22      106.72      118.05     34.90 o 
  -4   1  22       21.86       23.13     14.43 o 
  -3   1  22        7.33       24.19     14.09 o 
  -2   1  22        1.95       26.89     18.51 o 
  -1   1  22        0.04       22.07     18.41 o 
   0   1  22       21.83       49.39     33.44 o 
   1   1  22        3.82       24.75     23.98 o 
  -6   2  22      477.05      336.29    103.54 o 
  -5   2  22      138.84      112.02     31.78 o 
  -4   2  22       10.66       26.32     24.06 o 
  -3   2  22      142.41       69.02     29.70 o 
  -2   2  22      996.27      734.37    154.23 o 
  -1   2  22      725.79      480.18    212.04 o 
   0   2  22     1096.99     1230.86     76.84 o 
  -5   3  22      213.50      201.91     55.88 o 
  -4   3  22       61.76       28.24     28.61 o 
  -3   3  22       17.01      112.74     36.14 o 
  -2   3  22       20.17       37.44     36.01 o 
  -1   3  22       17.15       52.08     33.57 o 
                                                 
